# Supplementary material for: Community Structure Reveals Biologically Functional Modules in MEF2C Transcriptional Regulatory Network
Source: Front Physiol. 2016 May 24;7:184. doi: 10.3389/fphys.2016.00184 (PMC4878384; doi:10.3389/fphys.2016.00184)
Supplement: Supplementary Data Sheet 1 — The communities obtained by the methodology performed here. This tab-separated file contains the whole set of genes involved in each community. [file DataSheet1.CSV]

GABPA	JUND	ELF2	ARNTL	NFYC	EGR3	NFKB1	MEF2D	TFDP1	YY1	HMGA1	GTF2I	MYB	FOXO1	CREB3	ZEB1	RREB1	KLF4	ETS1	HMGB2	NFATC1	SREBF1	BHLHB2	TFCP2	GFI1	TFAP4	CEBPB	ZHX2	RUNX1	POU2F2	RFX1	ZIC2	SMAD6	POU6F1	TCF4	ARID5B	SRF
ELK4	FOSB	ELF1	OLIG2	DDIT3	EGR1	REL	MEF2C	LOC90379	MCM5	HMGA2	MMD	TKT	FOXO4	SEC23A	APPL1	NSD1	KIAA1967	STIL	SYNCRIP	ERBB2IP	USP36	UBN1	CCDC109A	ITGB7	HNRNPUL2	HMGN2	ZEB2	TPM3	MXD4	ZNF76	PDGFA	CAPRIN1	PABPC1	SPRY2	CES2	CTDSP1
RBPJ	FOSL1	GOLPH3	PTBP1	HIST1H3F	SETD5	ARF6	MYO1E	UBR5	FPGS	RCC2	TAF4	HNRNPA2B1	GABPB2	EDEM1	CAMKK2	SIN3A	CTF8	BAG4	HNRNPUL1	SLC11A1	ZNF318	RPL19	WAPAL	KIAA0754	C16orf53	RHOA	S100PBP	TCEB1	FASN	ZNRF1	POLR1D	MTDH	CUGBP2	TSHZ1	PPP1R7	PHF8
ZAK	JUN	ETF1	HMGB1	LYST	MORC2	GOLIM4	BAT2	ACACA	NCL	DGKZ	ZNF821	PCNT	FBXL10	DTL	CRYZL1	G3BP1	HNRNPA0	SLA	HNRNPD	MESDC1	GNB2	KIAA1715	UCK2	TEF	CTCF	DLEU2	YARS	LCP1	BANP	UBE2L6	IER5L	CREB1	RB1	ATP1A1	C2CD2L	EHMT2
GOLGB1	FOSL2	PPM1H	EIF4G1	BLM	DYRK1A	TGFB1	ADAMTS8	MSX2	PABPN1	TPM4	PWWP2A	CCDC18	MED13L	SLC7A1	FRY	ZFP91-CNTF	KANK4	C10orf26	ADNP	OTUD5	ZBTB7B	KBTBD11	ODC1	ITGA3	DOK3	POLG	HDAC4	CALCOCO1	OAZ2	SPNS1	KCNQ4	YIPF3	CD53	TRIP12	ATP6V0C	ZNF644
ANAPC11	ITGA5	LMNB1	THRAP3	SUV420H2	USP34	C1orf108	CXXC5	AMIGO3	XAB2	ASXL1	SUZ12P	NFE2L2	LZTS2	CLDND1	UBL3	ZFP91	OPHN1	RXFP4	HNRNPL	ZMYM2	MAP2K1IP1	FBXL5	RCOR1	TSPYL5	TNFAIP8	VLDLR	DNAJB1	BAZ1B	ALOX5AP	TDO2	EVI5L	HAVCR2	ADAM10	SDF4	NFIC	DUSP2
CDC2L5	BAG3	MLL4	RHEB	AURKB	PTP4A1	CPEB2	LIMS1	HNRNPAB	FAM83D	SATB2	DENND4A	TTLL5	FLI1	BRAF	SEC23B	ZBTB10	MAP3K7IP2	PARP1	ASH1L	WWP1	ATP6V0E1	tcag7.1238	HMGN1	LRP10	BRD2	STAG1	FRYL	IL7R	FKBP15	SLC25A46	ELOVL1	CDK6	DUSP4	LIMK1	WDR40A	NR4A1
THOC4	DAB2	ZFP36L1	N-PAC	HIST1H2AM	YY1AP1	ZNF800	THSD7A	TULP3	LOC283871	PRNPIP	HOXA13	KIF22	RCSD1	CCNK	PCIF1	LOC645106	ZFYVE16	STT3B	USP32	FCGR3A	HPS1	TAF8	ORC4L	DNAJB11	DUSP3	SERBP1	TNPO1	ITGA6	ARRB2	FLJ20464	TPM2	H3F3A	PCSK5	HPS3	HCFC1	EGR4
SOCS5	SGK1	EMP1	ILF3	CPT1A	CIAO1	WEE1	VPS13D	SHKBP1	C20orf11	KLF6	NUSAP1	TACC3	ZFAND6	ITSN1	RP3-402G11.5	WDR51A	PER1	GALNT4	CRTC1	RND3	IGF2R	RLF	TSC22D2	CECR5	ERGIC1	GGPS1	JMJD1A	ZNF385A	PCDH7	DALRD3	ASNA1	CD52	CDH23	RTN4	ZNF692	C9orf19
SFPQ	YBX1	ADRM1	NNT	NRD1	BAHD1	MAN1A1	AFF3	ZMYND19	PAK4	PHLPP	MTO1	SPAG9	EVL	MRE11A	C9orf78	EIF5A	UBR2	WDR51B	EZH2	PCSK7	WDR82	RAB7A	YDJC	ELAC2	PTPRE	PDS5B	TUBB2C	GDI1	LPL	ATXN2	TLE3	RFTN1	SDC2	FMNL1	UBXD2	MCL1
GATAD2B	TM9SF3	SFMBT1	HDLBP	UBE2T	NUMB	PSMD11	COL27A1	RCN2	DCXR	ZNF521	SESN3	ARHGAP19	MARCKS	SRPR	C14orf1	CBX2	ABCG1	COG1	UTY	ZNF684	MGC16385	SLC38A2	NUDT3	ATP10D	TRPM4	FEM1C	GRAMD3	TLR1	GRN	MMP2	PANK3	PDE1B	CD84	PCDHGC3	C14orf4	TMEM123
RBM23	BTG1	USP3	TTBK2	CKAP5	BIRC6	CSF1	RIN2	RPL14	CS	PTPRJ	SLC1A1	CCT4	SH3BP1	POLA1	LMO2	JMJD1B	ANPEP	CD37	NUCKS1	OGT	PIP4K2C	GIT2	G3BP2	NPC2	GPC4	RAD23B	ADAR	SLC31A2	SLC7A8	FLJ21438	PPP1R9B	USP39	TMEM192	SLC30A1	H2AFY2	TGFB1I1
SMC4	ZYX	TMEM194	ZNF292	KIF24	ANKH	SLC6A6	SH3BGRL	MAN2A1	ST3GAL3	DNM2	FLJ39653	BUB1	IRX3	ARAF	ZNF784	PPP4R2	NUP62	PSD4	SREBF2	FUNDC2	ATP6V0D1	SC5DL	ANP32A	ATP6AP1	TSPAN12	PPP1R15B	MYST2	PSCDBP	AKT2	TBC1D25	METRNL	GGA3	SUCNR1	RRP1	ZNF703	MAPKAPK2
PEX7	TNFSF14	FERMT2	PHF17	NAGA	C6orf106	LRRC8C	C5orf13	MCM10	HOXA9	RANGAP1	KHSRP	ANKRD13A	A2M	INTS7	MAEA	PIM2	WDFY3	MFSD7	SIPA1	EIF2S3	GNPDA1	CENTB2	DUSP9	GMFG	PAG1	RALBP1	KIAA0152	MMP14	CSRP1	EHD1	PCSK6	DUSP6	CHODL	HNRNPH2	FAM113B	MYL9
AKAP10	MAPK6	ZNF364	CEP350	ARFGAP2	GNL1	FUBP3	DMRTA2	TMEM50B	FASTK	PHF15	TAPT1	C21orf58	XPO7	COQ7	SLC25A3	LIN7A	NCOA2	EML3	RAB11B	TMOD3	PDLIM2	ISOC2	PTP4A2	OAS1	NCLN	SRGN	POGZ	tcag7.1177	ACPP	SMAP2	SDHC	USP19	PTGS1	UBXD7	RP11-336K24.9	ZNF548
LMNB2	RELB	DNAJC3	RNF12	STRA13	PCTK2	UBA2	TLE4	OLA1	XPO6	ZC3H7B	MAP3K1	C2orf67	ALS2CR13	H3F3B	FLJ20674	CCHCR1	TOR1AIP1	CD14	ZC3H18	STRN	AGTRAP	GTF3C2	RP5-1022P6.2	PDIA4	TRPC4AP	FBN2	TMEM45A	VASP	LRRC52	ALDOA	SORL1	LOC100132532	DDX5	SPRED2	TCTA	FHL2
TMEM53	VAPA	HGS	CBX5	XRCC3	SOX4	YWHAQ	MAP2K1	FAM80A	SSR4	FBXO34	SEPT2	ACSL3	SIRPA	TAF4B	UBE2D3	UBTF	SLC39A9	KCNAB2	FADS2	LCP2	SPG21	MLX	ARFGEF1	FTL	MYOZ1	PSAT1	ATF7IP	NDUFA2	CD22	POLRMT	SLC11A2	CHST13	APOOL	PIK3C3	WBP2	SERPINE1
UBE2M	LOC91461	SLC39A11	CASP2	HIST1H3H	VKORC1L1	EIF4E	IL6R	STK11	GTPBP3	CDKN2C	TLE1	MDC1	DHRS3	MLSTD2	RFWD3	PELP1	ABHD2	MOBKL2A	TOP2B	TREM2	USF2	C3orf60	ADAMTS2	SFXN3	CNIH3	PYCR1	UBE2E1	RPL15	GNA12	TMEM180	GPR108	SLC38A5	ZCCHC7	FAM130A1	RABAC1
ATP5J	PLEC1	SOCS4	DAZAP1	MKI67	EXT1	CSNK1D	P2RY5	ARHGAP26	RANGRF	LGR4	LOC644096	HSPA4L	CTDSP2	FAM76B	PYCRL	TBCC	SRP19	IKBKE	NKX2-4	NRP1	ATL3	HNRPDL	ELF4	PI4K2A	KCNH4	CHD8	LOC729082	ACTR1A	ESRRA	TUBA1A	MAN2B1	FAM126B	BCL11B	TCF12	WIBG
C2CD3	PCBP1	EIF3M	NIP30	HIST1H1B	CDKN2AIP	PLEKHG2	FBXO32	KIAA1841	MCM3	FOXP1	GOPC	CAND1	ANAPC2	SFRS3	PCYOX1L	NEDD4L	TMEM11	TYROBP	HP1BP3	MAP2K7	TMC6	DEPDC1	RIF1	DLX3	SCPEP1	PRKCE	HNRNPH1	ATP6V0B	KCNQ3	GALNS	GATA2	DUSP7	IFRD2		VKORC1
SPTLC2	MAML2	STX12	INTS6	ZNF669	PARP8	PRDM1	PIGV	ZFAND2A	HINT2	DBP	ZNF444	HMGCR	WAC	C9orf140	IQCB1	PKP4	CYP4V2	CXorf34	TRIM24	NCOA7	SLC35A5	EXOSC5	NDEL1	IFI6	FAM26B	MED30	RNF169	C12orf5	CHM	USP21	TSP50	SIL1	PNPLA6		REPS2
MSL2L1	ZNF281	ZCCHC6	TADA1L	LOC100132966	BMPR2	CDGAP	AP1G2	C16orf75	TOP2A	CHD7	C19orf62	TCTN2	WDR23	INSIG1	HSP90B1	HMGCS1	CDK5RAP3	NCK1	EIF2C1	PLXDC2	FAM134A	PVT1	LAPTM4B	STIP1	CLCN6	CYP51A1	PTCD3	SRFBP1	CCDC107	TOR3A	ZBTB39	SWAP70	GSK3A		CXXC4
UBR4	BCL2A1	RAI14	CIRH1A	ZNF672	CHD4	DDX6	KIAA0430	TBC1D10A	PTPRA	KLHDC3	POLR3GL	CCNA1	MARCH4	DEK	PILRB	ABTB2	KIAA1598	GEMIN6	FZD2	CCDC58	GIPC1	PLCG2	EPC1	FZD7	C2	MFSD10	CDCA3	C12orf30	NOTCH2	ACVR1B	ATE1	EXOSC7	VAT1		ST6GALNAC6
RSPRY1	TNFAIP3	RCL1	ADNP2	VRK1	AHCYL1	HOMER1	UBE2F	TCF19	C15orf42	MEPCE	TMEM9	TARDBP	FAIM3	KIAA0494	PPP1R12B	WHSC1L1	TIA1	SEC61A1	RMND5A	ITPR1	STAG2	AKAP1	SETD3	GCLC	SLC36A1	HIVEP2	NUP43	SDCCAG1	SLC1A3	TOX2	DDEF2	LEPROTL1	CTDSPL2		OVCA2
PHC3	LPXN	DNMT3A	FLOT2	FAM108B1	CEP170	AEBP2	CORO1C	MYLIP	RRBP1	ISL2	SUZ12	FLJ90757	MOSC1	ELOVL5	ESCO1	TLK2	RPL37A	OAZ1	GMCL1	NCAPD2	STK40	ARID1A	PPP2CA	TMEM34	ATP6V1G1	SLC38A1	HLX	PDSS2	LIX1L	RPL39	SIN3B	P117	POLR3D		SSNA1
LCORL	FAM129B	HRH1	LRRC8D	GNAI2	C16orf72	HELZ	LGALS3BP	TBX18	RNF40	TOM1	RP11-679B17.1	LYPLA1	DPYSL2	NUP98	EIF4H	FAM20B	CD97	VPS45	H2AFV	CARD6	RCBTB1	PYGL	ZCCHC17	STAT2	MTUS1	REV3L	WDR6	LAMP2	ATP6V1C2	TUSC2	SGMS1	SMAD3	C14orf119		TMEM206
RANBP17	CSF1R	STAG3L4	OXSR1	HIBADH	KIF2A	RGS1	LOC729696	PDIA6	NUP88	SDK1	ARNT	DDX26B	ZER1	TP53BP1	ANAPC10	RBM10	DEDD	ENC1	CRKL	RNF130	ZNF322A	PTDSS1	CDKN3	ARHGEF9	PACS1	PRC1	USP47	AUP1	LPPR2	CCDC37	C14orf100	FAM98A	RHOBTB3		TIMP2
CSNK1A1	SAP130	OSBPL8	KLF11	AGPAT5	TFEB	PHLDA1	STAU2	UBE2S	MRPL18	LOC727820	PGRMC2	WDR57	ARHGAP12	SNX5	CBFA2T3	ANP32E	CHST2	RAI16	PTMA	TRIP11	HPS5	RPL13A	RBM16	BMPR1A	MAN1C1	IARS	FCGRT	RAB1A	PRDX5	ARF3	ZNF397OS	TMEM77	TSC22D1		TCEA2
BCLAF1	STX4	SMC6	FAM78A	DCUN1D4	PTBP2	NPTX1	MID1IP1	MLF1IP	PHGDH	ATP2B4	COQ10A	XPO4	TRIM11	UAP1	OSBPL2	TRHDE	FUCA1	SLC22A18	NR4A2	PAK2	HDAC5	ATP6V1B2	TNKS2	ARRB1	PC	FLJ22167	MCM6	HBEGF	H2AFJ	PICK1	PHCA	CXorf39			BACE1
KIAA0101	N4BP3	C10orf56	ATG3	PTTG1	ZMIZ1	ARHGAP1	CCDC53	HIST1H2BK	CNOT6	ATAD2	ARHGAP11B	HNRPLL	TBC1D17	RFC3	CDC42	BRIP1	BBS1	FBXL18	RANBP1	HECTD2	RNASEK	SNX2	LRCH3	YIPF2	RAB5B	GYS1	PMF1	BRI3	ZNF524	TMED5	NRGN	ST14			ASB13
DPY19L1	C21orf7	UBE4A	ADIPOR2	HIST1H2AL	PIK3CA	ZC3H12C	CTNND1	CITED4	CYB5B	PFN1	UVRAG	CEBPG	HDGF	HPS4	ICMT	FLJ38973	SLC35B4	LYPLA3	MCM7	TARS	CCDC132	ANXA7	LSM12	ZMYND8	POLR3C	TSPYL2	PTCH1	ZNF146	LHFPL2	ANGEL1	TMEM164	SPOCD1
LRRC58	FAM83H	DSE	TMED10	NET1	GSK3B	PANX1	CP110	CLSPN	HIST1H3I	MED26	SLCO3A1	TMEM170	FAM63B	PHF2	PPP5C	RBM4B	RBM9	NR1H2	KIF20A	MRPL45	TMEM126B	LARP1	MTF1	FAM102A	RNF11	LOC116236	RPL35A	TEX261	DHX16	LOC339123	UST	NRBP2
C1orf174	WDR26	ST20	KIAA0182	RBM15	LANCL3	ADCY3	PKMYT1	SMAD2	TSPAN3	RUVBL2	ARHGAP11A	MSH6	SOX12	PPP1R12A	SDCCAG3	SH2B1	STRN4	ENDOGL1	PDCD4	LOC339524	CUEDC2	AMPD2	DSC2	C7orf23	POFUT1	LPO	KIAA0913	CHI3L1	RAB4B	TSPYL4	MFI2	ELL
SAPS3	LOC346887	SH3GL1	FOXP4	BMP8B	SLC39A13	SHISA5	CAP1	IER5	CCNG1	HMHA1	HMGN3	SNX26	TP53INP1	KIF15	CTSG	TIMP3	DBX2	MRPS7	WDR33	CHST11	BMP2K	KIAA2013	CAMTA1	UCKL1	GPR68	KIF2C	CHAF1B	LSM10	OTUD1	SPOCK1	GABARAP	FLJ33790
RAN	KIAA1539	DDX50	ENSA	ID1	PHIP	MED13	GLUL	FADS1	PROSC	JMJD1C	BCKDHB	SETD8	OAF	FLJ35220	SP3	MATR3	GLCE	IQSEC2	CELSR2	UTP6	FLJ45248	POLR3A	PERP	KIAA1274	CHPF	PNRC2	UBB	CDKN1A	CNNM4	TRAF3IP1	SLC9A7	AKR1A1
PLAA	TIMP1	PLD3	SLC22A15	C6orf223	HYMAI	KCTD9	AKAP8	SLC25A1	SNRPF	ITGAL	ZNF574	SLC25A35	MAML3	IFT57	CTA-126B4.3	SQLE	KTN1	C3orf19	CDKN2D	HEXB	NAGPA	UBE2B	MKL1	TMEM16A	IFITM3	C6orf167	FLJ78302	COQ4	SLC39A10	MYH14	ADAM9	CRLF1
AGPAT1	TLN1	DOCK5	GNL2	RRM2	PLAGL1	MAP3K11	PALLD	NUCB2	ERCC2	EIF5	CNTROB	CHKA	FAM100B	SLC12A2	FRAT2	FGFR1OP	WDR78	GLA	HLTF	SLC29A3	NUAK2	STX6	CAMK1D	IRF1	DOCK11	KCNQ5	CCDC69	C5AR1	LYN	TOR2A		MYO1F
MON2	MSR1	C1orf122	POGK	CNOT1	DENND1B	PPM1M	CNN2	PPIA	CCDC115	C3orf39	SCD	AK2	BCL2L1	TRPS1	MYCBP2	PRKCB1	SEZ6L2	PHB2	MXI1	CAMK2D	MFSD5	MARCH8	EXOSC10	RNF149	MYH9	UCRC	P2RX1	C13orf15	REXO1	STAT6		KCNC3
MSH2	SEPT9	MDN1	POLR3K	HDAC1	ZBTB1	RC3H2	SLC38A7	AZI1	IPO9	YIF1B	CBX8	C18orf10	PLXNC1	TET2	PDE4DIP	PHF13	NDUFS8	GAS2L3	MAML1	C1orf149	PRDX6	VPS26A	UGDH	TFE3	MAN2C1	UBE2Q2	TMEM62	PRR16	PLOD3	SC4MOL		VAV3
DIS3	ATP2A2	GMFB	NRAS	IDI1	SH2B3	PTMS	RFX5	LOC201725	GBAS	SAMD1	SOCS3	ATRIP	PIK3CD	IRAK3	PXK	DIAPH1	SPRYD3	GLIS3	MEX3C	TRIM23	PEPD	ZFP36L2	TAOK1	C6orf66	EPB49	KLF10	HAL		LIPG	SGTA		ASPH
P4HB	GPNMB	ENG	ELMO1	ST8SIA6	LRCH1	TBC1D10C	RSU1	CALM3	CDK5RAP2	RBM5	KCNA3	FANCG	KLHL24	THOC1	ANKRD58	CDAN1	MED17	RHOG	SLC9A3R1	LACTB	LMTK2	POU3F1	THOC6	PRNP	TMEM2	MS4A3	NOSIP		MLXIPL	AP2A1		ACTR3
ONECUT2	CD68	FTH1	CUTA	ALKBH5	HNRNPM	RARG	DPF3	NUP93	NAPRT1	EIF4EBP2	SMARCD2	WDR62	TPRG1L	FAM29A	RASSF1	RAB6IP1	MTHFSD	BCL3	EXOSC2	NINJ1	UBE4B	SEPT11	CGGBP1	MEN1	HAND2	SEPT8	DHRS9		C19orf6	MUL1		MAP2K2
ZDHHC5	ARHGEF2	CAPZA1	LYAR	DARS2	C14orf130	SUPT5H	EBF3	LRRC45	UBE2G1	RNF168	TBC1D30	GPSN2	UBAC1	OXCT1	ATP11B	LACE1	EEF1G	C19orf56	HSF2	GSN	UTP20	QTRTD1	SNF1LK2	HIGD1A	RHBDD2	DIAPH2	LOC100137047-PLA2G4B		FA2H	ABCB8
PTPN1	YWHAZ	CALU	CISD2	RILPL2	RPS6KA1	C6orf166	FLJ38717	SETD1A	EWSR1	PARL	RNMTL1	CIT	WDR81	PBRM1	NDOR1	CAT	RAB22A	TFPI	NARF	FLJ11151	SNAP29	SRM	LATS2	TRIM26	CPNE8	TMEM48	ANKRD27			RABL5
RNPS1	ARHGAP18	SASH3	RBBP4	HNRNPA1	RNF185	FLOT1	GPA33	SPC24	FEZ2	METTL3	CNOT8	C16orf63	SCAMP2	BECN1	BRCC3	RNF5	PPP1R11	ARPC1B	KIF18B	UNC5B	KIAA1737	CPNE7	DTNA	HAGH	CCDC22	UBASH3B	MYC			DNAJC16
DIAPH3	NF1	FBXO38	CENPF	NUMA1	NAB2	C14orf118	AFF1	HIST1H2AH	LOC145853	BLOC1S1	SENP6	KIAA1328	ETV5	CCDC117	DNAJB12	LOC100129721	NPW	DDX21	MBOAT2	KIAA1467	CFL2	PAFAH1B3	ZBTB11	DNASE2	LRIG2	ALDH3B1	MRPL48			SEC61A2
ZBTB5	FAM83G	PTPRS	HNRNPU	KCNN2	TIGD1	RASA4	BCL2	LUC7L2	SGSM2	MBNL1	CBL	HMG20B	SIX5	USP8	XYLT2	CLPX	KIAA0859	FLJ20323	AOF2	EFNA2	VPS11	HCFC2	DYNLL1	AADACL1	SLC20A2	PCDHB5	TXNDC12			LOC116412
KIF23	DFNB31	POMP	SET	SLC25A42	TMEM185B	CCDC57	POLR2B	PPP2R5A	ATPAF1	ETV6	ZNF652	CCT3	FCHO2	CLK1	MINK1	ATP2A3	VIM	AP4E1	C20orf103		VPS18	MYBBP1A	UBE2Z	ACTR1B	YIPF6	PSEN1				UBXD5
NUDC	TRAF1	ZFAND3	JMJD2B	SMYD4	STK10	RARA	HDAC9	XRCC6	AJAP1	CCNDBP1	CTNNBIP1	CDCA8	FDFT1	CYCS	VAMP2	KIAA1468	ERAL1	S100A4	PPP1R2		GALC	TRMT1	PGGT1B	ITPR2	FAM65A	RSRC2				NCKAP1L
KIFC1	WDR45	C6orf115	DLG1	ZNF98	ATXN2L	KIAA1949	CYBB	TMEM201	LIMD1	TAPBP	RAF1	CDC20	LASP1	DNAJC9	GRIK3	SPOP	CHIT1	ELP2	AARS2		C11orf59	TTC3	SLC43A2	YIF1A	MVP	MARS				BAD
KIAA0319L	ZC3H12D	RAB35	C19orf47	TMED2	SH3KBP1	GNB1	ALDH1A2	UBTD2	PCTK1	INPP5B	SNRPE	ILF2	TMEM50A	RNF146	JOSD1	LOC100130557	LOC643770	CORO1B	RPL7A		ACTN1	WDR77	SPIN1	LOC440957	LOH11CR2A	ARHGEF6				CSTF2T
JTV1	ATF3	SCFD1	GPS2	C22orf39	SYN1	ARIH1	NOMO2	RAB40C	MRPS34	LOC387763	RANBP3	SIAH1	METTL7A	TROVE2	WWP2	UTP18	ECSIT	PTPN6	ARGLU1		DHPS	BYSL	NT5C3	PTF1A	C20orf177	TMEM154				PPP2R4
ANKHD1-EIF4EBP3	SLC45A3	REST	SUMO2	ETFA	B4GALT3	SLAMF8	SNTB1	MAX	BTBD7	SUV39H1	AHCYL2	IRF2BP1	OTUD4	UQCRFS1	DOCK2	MYEF2	PGR	PKIB	CRKRS		DPP7	NOL1	MUTED	PGD	DLGAP4	EFCAB2				TEX264
DAXX	SLAIN2	KIAA1012	UHRF1	JMJD2A	SHROOM4	NLK	SDC4	EPS15	PIP4K2B	RBM14	MKRN1	PPM1G	PTGES3	TBC1D23	APOL2	P15RS	SLC7A7	DKFZP434B0335	NUDCD2		UBE2Q1	MAFG	TXNDC5	CYP27B1	DNAJC14	HELLS				GPR107
MTMR14	PHACTR2	MRPS10	MUS81	LY75	CDC73	GLRX3	FOXN3	EPAS1	KPNA3	MGC35361	PRPF4	FAM60A	MMP1	KIAA1429	MCTP1	DACH1	INA	CUX1	C17orf89		NAGK	GALT	RIOK3	HLA-E	GANAB	C14orf106				PCF11
LENG8	ITGAX	ACBD3	TP53INP2	TCERG1	LRFN4	NRG1	PCDHGA10	PUF60	NDUFS7	DNAL4	EEF1A1	POMT1	RASGRP3	EIF3CL	DBI	TNF	SLC12A8	FLCN	PCBP4		FYB	VPS8	ANKRD10	ZNF362	TMEM179B	C10orf114				SEC13
SFRS2	C3AR1	SPP1	USP48	CKB	DNAJA2	CIP29	PCDHGA12	BDP1	C9orf5	LOC388969	ZNF131	F13A1	CUL7	RBM12	PALM2	PYCR2	SUCLG1	IL16	CDK2		SLC12A6	ZNF706	JARID1B	SLC25A25	S100A16	SLC25A23				CLUAP1
FLJ14154	CD300LB	DHX36	C1orf55	TATDN2	RABEP1	HR	MYO15B	MAPK3	MESDC2	WDR67	WDR91	IQWD1	CENTG2	CPNE1	DAK	SKIL	MYT1	IL12RB1	AHSA1		MCART1	CDK4	SETDB2	DAPK1	BTBD14B
C1orf9	MAFF	CXADR	PURA	ZNF256	HSPA4	VASH1	ARID2	SLK	PFKFB4	RPN2	ZBTB17	PAPOLA	CADM1	TXNDC11	UPF2	OSM	CYP27A1	RIN3	TGIF2		FNIP2	SLC12A9	SSR3	PSKH1	TRPM2
LSM14B	KIFC3	LEMD3	OBSL1	SCUBE1	SSBP3	CHURC1	CD36	EHBP1L1	FXC1	SLC2A9	REPS1	GPBP1	SH3BP5L	TUBB2A	DNMT3B	ADRB1	LAMA5	UBE2H	PHF14		TOLLIP	NDUFA7	NCAPG2	TSPAN15	CDK8
ACTR2	ITGAM	DAGLA	SRPK1	DHODH	SDCBP	MAPKAP1	JAG1	C2orf24	EEFSEC	NMNAT3	RIPK5	CXXC1	PLEKHA2	KIAA0423	CSK	SF1	SEMA4B	BLOC1S2	MLC1		FLJ11286	PDPR	KPNA1	RPS6KL1	CLPTM1
ANKHD1	C18orf17	SLC26A11	ABBA-1	SIX1	BAIAP2	TRAM1	MED25	AGPS	ZDHHC3	ANTXR1	CCDC128	ACRBP	BMF	CREBBP	NAT11	IFT122	LINS1	C17orf60	CBY1		HEXA	SMPDL3A	ZNF646	MSN	HK1
RNF4	NDFIP2	ELK3	FAM45A	H2AFX	MDGA1	BZW1	FKBP4	NBPF3	PNPT1	PEBP1	MYO1G	FUSIP1	FLJ45909	CLTC	CCDC88B	BICC1	FAM40A	PML	MLLT6		RELN	NME1-NME2	SFRS6	FYN	CNKSR3
NBR2	RRAGD	USPL1	FLT3	PSRC1	WASF1	PRKRIR	WDR1	AGTPBP1	CENPO	CAD	TLK1	GRSF1	RNF135	DLD	LYPLAL1	YTHDF3	ADAMTS7	LILRA2	SCAND1		RAP1GDS1	NME1	GNA14	ZCCHC14	LSM14A
CCDC94	RCAN1	PDCD6IP	ZNF395	ORC6L	SFMBT2	AXUD1	THAP2	C19orf29	IMPDH1	LRRC41	ACTR5	TRIT1	FOXO3	SPG20	NCSTN	MLLT10	PCGF1	HCST			ATP6V1H	MGRN1	PIF1	LAPTM4A	SH3BGRL3
ZNF830	PEA15	DDA1	CORO7	IGFBPL1	RAB8A	PINK1	MB	EIF2S2	PANK4	WDR49	RIC8B	RANBP9	SPSB3	MAGOHB	PIK3AP1	ACTL6A	PAPSS1	ZRF1			MAP1LC3B	KIAA0133		HMX3	TFPT
C9orf40	MIRN155	CCL5	FEN1	DCLRE1C	GIT1	TNRC6A	HSPB1	PRAGMIN	C15orf23	LOC283392	LRRK1	TM7SF3	DIRC2	CCNA2	JMJD2C	MBD4	ECHDC1	YIPF5			PNPO	SNRP70		HTR7P	SPNS2
STAT3	ZFR	SLC38A6	BNIP3L	HIST1H3C	HS3ST3B1	PPP2R2A	COL11A2	USP1	C14orf104	CAPN1	CHP	ARMC6	CNNM3	C5orf36	STXBP2	ZFAND2B	DENND2D	BAK1			PPT1	CEBPA		NQO1	PNKD
HDGF2	NFKBIE	LDLRAP1	HS3ST4	NPHP4	GNAQ	LOC100129406	TNFAIP8L2	PRDX3	HBS1L	FTO	ZNF384	YWHAH	CABC1	VPRBP	TBC1D9B	LOC643749	ITGA9	C10orf33			CSTB	LAP3		SLC31A1
E2F7	ANKRD28	UBA5	FAM49B	SPC25	TNFRSF12A	RCOR3	GALM	GPATCH8	UHRF1BP1L	REEP4	SNRK	TMEM91	RPP25	SP4	IPO8	USP9X	FYTTD1	VTA1			CTSA	FLVCR2		TTLL4
TCP1	RAP2B	DC2	SSBP2	FARP2	HS2ST1	CTTNBP2NL	RPL17	HNRNPK	SAV1	SLC39A1	RNF111	RUNX2	PRIMA1	RANBP2	MOV10	FN3KRP	MAP3K7	MCM3AP			TPP1	C20orf59		BCL7B
OGFOD1	SPINT1	MBD6	MYADM	SMC3	FAM3C	NUAK1	IRF3	MGC12966	ASPSCR1	CXCR4	TBRG4	SIRT1	TBC1D13	C9orf32	GYPC	CEP57	BHLHB3	AP3S2			LAMP1	EEF2K		FMNL3
COX8A	PSAP	TTC13	NOLA2	KLF13	HMOX1	E2F3	CDK5	SLC9A6	CNOT7	OSBPL7	SENP1	ZNF207	PARP10	MRPL13	ICA1	CYB5A	TNPO2	WDR25			MCOLN1	MPV17L		LOC51057
ARL5B	PPP1R15A	PSTPIP1	GTF3A	FDPS	CCDC64	CASZ1	GDF15	PA2G4	SNX13	SMARCE1	NPAS2	RRAS2	ABHD4	NAF1	ACO2	ZKSCAN5	FAM86D	PSMF1			GNS	PPP1R3D		TMEM129
CPSF6	MALAT1	PSCD4	G6PD	ZNF695	KRCC1	SLC30A7	CBX7	PELI3	BRP44L	OS9	TBC1D8	TTC5	LBH	XPR1	FAM54B	C20orf74	TRRAP	KIAA1545			P76	BCL7C		C11orf45
GPR124	DNAJB5	PCYT1A	STYX	ASF1B	RSBN1	NFKB2	ZNF219	ACAT2	DYNLRB1	SCAP	LIN54	CDH2	DUSP1	NUFIP2	CDCA7L	OTX1	ACSL5	SLC12A4			CLCN7	C7orf25		XRCC1
RAB2A	DNAJB2	ITGB1BP1	NFX1	CDC25A	WT1	ZW10	PGM1	PELI2	PXMP4	CEP110	RAVER1	ATXN7	HECA	PDCD7	SERPINE2	SEMA4A	SHC1	DPH2			PSEN2	ATPAF2		FAM20C
MAP4K1	PCM1	CBFB	AARS	HN1	CPEB3	CD40	AZIN1	VDAC2	C15orf29	BIVM	SKIV2L	DERL1	GRK6	SEC62	NCK2	PJA2	PDGFRA	PTPRC			CTSD	C1orf164		RPS6KA2
GRB2	TM7SF4	YRDC	CDC45L	KIAA0146	ZNF653	CLIC1	MS4A7	ADRBK1	SV2A	TYK2	RAB37	RUNDC1	TMBIM1	SNF1LK	ILK	MEMO1	PDGFC	SEC14L1				MFSD1
KHDRBS1	XIRP1	SCARB2	SAE1	GMNN	USP10	IER3	SYTL3	C20orf72	PRMT7	LIPA	CSNK2A1	RTTN	GLUD2	C1D	SEP9	CNOT6L	ABCD1	IDS				NEURL2
DNAJA1	MMP9	WDR36	POLR3H	RAD54L	FAM46C	OSBPL9	STUB1	CDK5R1	ATPIF1	C10orf76	VPS25	DYNC1LI2	MBTPS1	LARP2	FBXW5	ACP1	APOC1	SURF4				TRIM27
DIABLO	FABP4	HPCAL1	LASS6	PLAC8	PCDH11X	LIF	SERTAD3	CEP72	HARBI1	CXorf21	COG8	ST13	RNF20	SFRS11	TMED4	DERL2	APOL1	SRC
RAC1	PTPN21	NRBF2	DVL2	RPA1	PABPC4	C1orf106	SLC35C2	SMARCB1	POLR2D	PRMT5	RAD21	NOL14	TBC1D4	ZNF304	NPDC1	PSME2	ABLIM3	PDCD11
ATP5A1	GTPBP1	RAC2	H2AFZ	LONRF1	TGIF1	METTL2B	PNMA1	RALY	COQ5	ARL6IP5	UNC5C	C21orf59	DDX49	METTL1	INSR	PIGN	C1orf144	SPSB1
LONP1	LRRC33	SEMA7A	ZNF789	RBBP7	CAMK2B	STARD8	GPR133	RAD51	KRAS	UQCRH	MPP3	ARID1B	CBR3	CSTF3	DENND4B	KPNB1	LTBP1	PTPRO
RNF216	CD109	APBB1IP	DENND1A	FANCA	SH3GL2	DUSP5	SYT7	AK3L1	NUS1	VTI1A	TGFBR3	EXOD1	SCRN3	FAM62B	PMS2L1	KCMF1	SLC9A1	TNS1
ZHX1	ME1	PLEKHM1	UCP2	CENPN	ST3GAL5	TRAF3	GPR65	SMC2	UBE2J2	ZNF295	CLSTN2	RPL38	C17orf56	PAQR3	PGM2	DLAT	KLHL25	CMTM3
CCDC47	PPARD	EDC3	PER2	RACGAP1	SEP15	UBOX5	NEDD9	BRD3	CTNNAL1	C17orf80	FCHSD2	CHIC2	LDB1	CHUK	KIAA0776	HOMER3	TMEM106A	FGR
SFRS15	CYFIP1	MGC40489	ECE2	CDC2	TWF2	ZNF622	RBL2	B4GALT2	TALDO1	VILL	LPHN2	VDAC3	PNRC1	WARS2	TANC1	CTBP2	BMP1	CTNNA1
HSPD1	PLAUR	ZFYVE27	STRBP	GLO1	PIM1	GBA2	TMEM63A	HDAC6	ADSL	FAM102B	ST3GAL2	CUL4A	RAP2A	NAPG	MAGED2	AP3S1	COL4A2	CNDP2
SLC7A6OS	POLDIP3	PTPRG	ARL2	RHPN1	FLJ10357	CD83	MRAS	PAXIP1	TUFM	UBA7	HDAC8	ARHGDIB		HIATL2	SPTBN1	C14orf124	PERLD1
TRIOBP	RAPGEF1	ACVR2A	ARPC5	E2F1	RGS16	LOC26010	GSDMDC1	DUT	PARP14	CPNE3	THRA	PHF7		TOPORS	ACOT7	ZCCHC3	ITGB5
AHSA2	ABL2	PLEKHO2	PSMD3	ESPL1	TRPM7	IL4R	MR1	IRF2BP2	OXR1	TRIM58	WTAP	SLPI		MAGT1	HSP90AB1	OSR2
MBD1	KEAP1	TBKBP1	CCDC4	MIS12	SH3PXD2A	IFNGR2	SNRPN	CERCAM	MYST1	LOC494024	MORF4L1	NT5C2		SAP30BP	C15orf17	C4orf32
FANCD2	STK38L	LOC201175	REPIN1	CSE1L	VPS54	NFKBID	SNURF	BNIP3	KIAA1383	EBP	LDHB	JARID1C		SYNPO2	FNDC3A	PPP1CC
CHSY1	GBA	VPS37B	ECT2	ALDH6A1	NFATC3	MED14	GRINA	PRKAR2A	SUCLG2	VPS39	PTPN9	CDR2		NDUFS4	TMEM110	SMARCA5
WBP11	UBA6	RASA1	ZDHHC12	PGK1	UCHL3	NFKBIA	MAFA	CLK2	C20orf116	RASSF3	WDR22	GFPT1		SKIV2L2	ARMC8	IGF2BP2
RFFL	PFDN5	DLG4	L3MBTL2	PAQR4	CENTD3	SEC14L2	ZBTB20	APAF1	RUFY1	PAQR8	VAV2	WDR68		ENTPD4	PLB1	RBL1
MGAT2	LAT2	NOTCH1	MNX1	KIF11	NEK6	ZBTB25	ADD2	RAG1AP1	TMEM116	MAST2	RPS23	MAPRE1		STXBP3	DEAF1	C10orf91
KLF2	PLP2	C14orf109	TRIM59	ZWINT	NECAB2	DCBLD2	PTGDS	COPS8	MRPL11	COG4	RPS27A	COX7A2		RBM22	USP53	ADSSL1
ZDHHC13	MMP19	SPRED1	PATZ1	GPR89B	ATP9A	CHST3	PPP3CB	C13orf23	MGEA5		PRMT2	C1orf59		ARIH2	LBR	RFX3
NUP160	KLHL6	IL4I1	EIF3K	PHF6	PCDH11Y	IGSF1	UBL7	NDUFA10	TBC1D14		WAS	ZMYM3		IMPDH2	PRMT1	AOAH
DR1	SCYL2	H2AFY	FOXRED2	AGBL5	CENTG3	GPR56	MRPL9	WHDC1L1	FARSB		PRSS36	FAM36A		RPS6KA5	ATG2A	GADD45A
WDR4	ASPHD1	RASSF5	MAP4K3	XBP1	MGLL	BNIP1	TMEM120B	SNAPC3	ARPC2		HDAC2	WIPI2		LETM2	NCOR1	SIGIRR
COPA	ECM1	SYNJ1	CHAF1A	SCLY	TBC1D2	EIF3A	SLC20A1	C14orf94	ZC3H11A		SLC37A1	CALCOCO2		C1orf124	PIK3CG	ZSCAN22
UBP1	C14orf43	ATP6V1F	FBL	GLRX5	IL27RA	FASTKD5	EDEM2	GAPVD1	RNPEP		ASTN2	WDR54		SSR2	KIFC2	C4orf30
TTTY14	KCNN4	DOCK8	SEC23IP	RECQL4	PHLDB1	GRM7	IGFBP3	WSB1	PKD2		DDX42	C16orf80		KIAA0947	MRPL12	RPL5
ADPGK	CHD9	PPFIBP1	UBA1	TK1	RAP1A	TCF25	VAMP8	C21orf45	KPTN		C20orf194	GCLM		MASTL	PLEKHJ1	MTMR3
TMBIM4	GAS7	EGR2	MTHFD1	HIST2H2AC	DPYD	OCC-1	FER1L3	RAB10	ATRN		LRP8	PRDX2		CCDC59	MAST3	CHST10
SMARCA4	IRF2	ITGA11	ANXA6	LSS	FBXW11	ARHGAP21	LOC100128191	MAGI3	PEX3		GPR63	CCDC21		DDX17	PALM2-AKAP2	CHD3
TERF2	SBNO2	VAC14	BATF3	CHKB	ADAMTS15	GRIPAP1	ELMO2	BCR	APIP		HTATIP	NCAPH		WDHD1	PAK1	RP6-213H19.1
MSH3	AXL	GALNT7	FAF1	CBS	PIM3	UACA	KIAA1394	PRPF8	dJ222E13.2		GLUD1	STXBP5		ARF4	MDH2	TRAP1
C14orf156	IQGAP2	LRRC8A	FBXL20	NFATC2IP	KIAA1033	KIAA0368	TXNDC13	SCAF1	HEATR2		CDC14A	HNRNPH3		HIATL1	UNC119	LASS2
BAG1	ATAD2B	NCF2	PRPF3	CDCA4	DOLK	PIP5K1A	GAL	NUP133	MAD2L1		MYO18A	C6orf182		C14orf138	LTBP4	MICAL1
UBE2N	UBTD1	RPS6KC1	NUP210	FAM105A	PTK2	HERC3	CAMTA2	BAP1	GGH		ARPC4	RBM39		SEC16A	RER1	BRE
RAD1	ALS2	STK4	CCNE2	STARD7	MRTO4	NOS1AP	NR2F6	SEH1L	TAF6		NAT6	NUDT4		RNF139	MRPS30	RNF19B
FAM119B	TM4SF19	KIAA0232	SLC2A5	SHCBP1	TESK1		Tcag7.1238	RNF126	ADI1		HYAL3	SFRS14		NIPA2	LRP5	CLN6
UBE2L3	SERTAD2	CYB561D2	SEPT6	SNRPA1	ATP6V1C1		MR1X	RQCD1	PSMA2		KIAA0841	NFYA		UCHL5	PHB
HIPK1	UNC84B	ST3GAL6	QSER1	MSH5	FAM84B			ZNRF3	GORASP1		BTBD12	SCMH1		TOP1	ATRX
PLK4	SLC1A4	NXN	PAIP1	CCNB1	CLIP4			PRKAA1	CCS		BCOR	BUB1B		TRIM39	EBAG9
UHRF2	GUCY1A2	RICTOR	PGAM1	ARL6IP6	FUT8			ANKS6	PXMP2		MSL-1	tcag7.1228		PRPF38A	CC2D1B
SSH2	CD63	NFKBIL1	PKN2	ALDH2	HYOU1			IPMK	POLQ		PCDHAC2	TRIM28		C14orf24	PRKCD
ARHGAP9	CCND1	VPS33A	CBX6	SLC2A1	ZNF804A			KCNK6	IER3IP1		BARX1	CENPT		MAD2L2	TMEM141
ZZEF1	TACC2	C1orf84	PKN1	MCM4	PLXNA3			PDIA5	PSCD3		TNNT1	SLBP		C3orf26	COG5
NOM1	KAL1	NUP54	LRPPRC	WHSC1	CLK4			CENTA1	ALDH16A1		MTA2	SUMO3		GLS	PRR4
TNPO3	RALB	METTL9	RAB21	CKS2	SMYD5			PDK1	SLC35A1		CEBPD	TCFL5		C1orf103	UNC13D
PAFAH1B2	NT5E	KIAA1919	CMTM7	TTF2	DNAJC7			MYO10	FBXO3		TJP2	MARCH7		SEC61B	PRH1
SFRS12	CROCCL1	TSPAN6	ARL8B	ANAPC5	USP4			TBC1D2B	CROP		SOX1	BRD8		FLJ11171	KIAA0090
KIAA1219	AGPAT9	KLHL18	MAPKAPK3	PLOD2	RNH1			ODF2	C1orf69		P4HA1	SFRS1		ERGIC2	MLLT4
MYBL1	SERP1	TXN2	LIG3	NDUFB11	IFNGR1			CNTLN	ARL6IP2		LDLR	RBMX		RNF103	NKTR
LOC645895	ERN1	ADO	SLC39A8	GPR89A	USO1			SIVA1	GNB5		ATG16L2	C13orf27		LOC442075	LYSMD2
AATF	FXYD5	NFAT5	IER2	SLC25A10	EP300			C19orf2	PIAS1		CIC	COPG2		SMNDC1	EIF2B4
DHFR	IL1B	ATP6V1A	MLL5	TUBG1	M6PRBP1			TSPAN5	RPS15		AKAP2	PKNOX1		ACOT9	WDR74
THOC2	IPPK	EMR2	OSBPL1A	FAM53C	SLC23A2			PREX1	DCI		OSBPL5	C5orf25		EIF4A1	SDHD
PARD6B	SLMO2	C1orf26	CYP2S1	TMPO	C22orf25			BRI3BP	MTMR10			BCL2L12		C4orf34	B3GALNT2
EIF3D	ZSWIM4	PDE2A	SUPT16H	PMS1	KIAA0562			LIG1	CLYBL			ELA2		KCTD12	ARID4A
PRPF38B	TANK	EFNB1	NAT13	QRICH1	API5			IGF1R	RPL18			PRTN3		KIAA1143	PHF20
PLEKHH3	RGL2	KANK1	FAM152A	RNASEH2A	MIER3			ZNF503	C10orf119					GNG4	BACH1
AMD1	ALCAM	BLCAP	ZNF367	ATAD3B	GLT25D1			ALDH1L2	IDH2					CEP27	LIMK2
PDLIM1	RAP1B	MTHFR	SCCPDH	HIST1H2AG	ETHE1				METTL10					NSMCE2	MKNK1
HCG18	AFF4	TRIM44	MAPK12	NUPL2	PJA1				ZMYM4					ABCE1	WDSUB1
SUPT6H	RALGDS	GFM1	NEFH	HIST2H2BE	NUP188				SAFB2					KLF9	LLGL2
WDR46	PITPNA	DIP2B	PSIP1	LOC100132774	PFDN2				BRWD1					KIAA0196	COMMD9
KCTD5	NIPBL	MTCH1	KIAA0999	C16orf33					PARP2					ERF	IPO5
WDR73	NAT5	C1orf107	MYCL1	ACAT1					ACADS					TRA2A	SHMT2
U2AF2	NAPA	HARS2	PTEN	ZNF326					POLE					PURB	KLHL12
RAB27A	PIP4K2A	BLMH	DAZAP2	ETFB					TPI1					ATG5	EPB41
NUP214	HSPA5	CXorf56	SMARCD3	ATP5B					ERP29					ATF1	ZDHHC14
BRCA1	STYXL1	LOC730092	CRISPLD1	PDZD8					CDT1					PDE7A	GRHPR
MBD2	PDZD11	TMED3	TBCEL	OPRS1					THOC3					SON	LTBP3
ZNF410	PLEKHG4	BCAP31	FAM116A	TOMM40					BIN2					RNASEH1	GALNT6
NUP155	TUBA8	GGA1	MMP15	PCYT2					TUBGCP3					U2AF1	PLXNB3
RELA	DDI2	GOLGA5	RCHY1	NDUFA6					LOC790955					ARS2	EAF2
PTPN12	SLAMF7	ARF1	LOC401152	PNPLA3					PAICS					CLASP2	OSGIN2
MUT	SPHK1	EIF2B1	TSEN34	HIST1H2AI					PCNX					LMBR1
LAS1L	PSMD14	NFIB	C20orf27	STX5					SYNGR1					MTHFD1L
GTF3C5	WASF2	CLTA	NFIX	PRICKLE4					CRABP1					PMEPA1
ALAD	ABCB1	TPD52L2	GPSM2	LMAN1					LASS1					CCAR1
CANX	NAP1L1	DSCR3	STMN1	CASP8AP2					FBXL11					TTC19
ZNF263	TGFBR2	PUS3	AIG1	CDC23					ECH1					JAK1
TXLNA	PDLIM7	LDOC1L	CARHSP1	HIST1H2BC					ANP32B					SFRS2IP
NCAPD3	MEA1	AP1S2	ERLIN1	DDX20					SPIN4					COQ10B
CHTF18	S100A11	LAT	MIF4GD	COTL1										BCAP29
TCOF1	WDR13	CBLB	FOXM1	EXOSC8
DDOST	ACADVL	NOLA3	MRC2	DEPDC1B
YIPF4	UCN2	EMILIN2	LDHA	CXorf15
INCENP	ARHGAP10	GAK	BUB3	MRPL37
CCDC137	IPO4	G6PC3	TUBB	CABIN1
CNPY3	PCMT1	RPS27	NAP1L4	FAM122B
TRAIP	C3	UQCR	ARHGEF10	CABLES2
C11orf82	PPARG	PPAPDC1B	PDZD7	FBXO18
SLC1A5	C5orf32	ZC3H12A	CFD	SOAT1
RASSF2	GEM	SP1	ARHGAP30	PASK
BTAF1	EVI2B	ITGB2	ITPR3	MED29
HAT1	FDX1L	C2orf18	PLA2G6	LANCL1
DNAJC1	ZFAND5	ARHGDIA	CREBL1	SNX20
FAM48A	IVNS1ABP	NUDT5	ARL3	FAM98C
CCDC72	CDC2L6	NGRN	DTYMK	GCAT
STOML2	TBL3	PGPEP1	DZIP1	MRPS18C
STAG3L2	RNGTT	MED8	SRP54	ILKAP
TNKS	C16orf84	CCR1	COMMD3	PPWD1
JMJD6	RASD2	SNHG3-RCC1	DYM	CKAP2
HIST1H1E	IHPK1	C6orf1	TPD52	PRPF40A
RARS2	LARS	CPD	TCEAL3	ZNF91
TPX2	PIAS4	TMEM199	GNL3	C4orf21
TFG	INPP1	KIAA0564	TRIP6	PCK2
CBX4	SASH1	C7orf50	P2RY2	NKX3-2
ORC3L	MORF4L2	ZNF330	MTMR1	GTF2IRD1
LRRC59	IRAK1	RPS6KA3	APEX1	GINS1
PCNP	KPNA6	GPR84	EFTUD2	GART
RPIA	EFR3A	LONRF3	C19orf55	NOL5A
ARV1	C1orf21	FLJ14213	CBARA1	SHARPIN
PPME1	MAFB	CHMP4B	EIF3B	PPP3CA
YTHDF2	TPSD1	PLXND1	PHF1	HIST1H3A
UBE2V2	KIAA0284	TACC1	CEP55	DPY19L3
TRIM41	FAM82C	ATP6V1D	PI4K2B	CDCA2
PAIP2	SLC10A3	NCOA3	KIAA0922	SEC22C
DCUN1D5	MTSS1	XIAP	SLC43A1	TROAP
CISH	BCL6	CSNK1G1	PRDM2	MVD
CCDC52	ATP9B	DPH3	C20orf111	CCDC85B
NDUFA13	TNFRSF21	KCTD13	ATF4	FAM33A
HIRA	ARL4D	MEIS2	SGOL1	TSPYL1
NOP5/NOP58	CD164	PLCB2	BAZ1A	ZNF492
NLRC3	VGF	MAP4K4	SLC29A1	ZNF433
GNAI3	ARMCX3	DNAJC13	DDX39	PIGS
DCTN3	CXCL16	SIPA1L3	TSEN54	TXNDC16
ELAVL1	PCDHGA11	MDFIC	RPS2	ARRDC3
C11orf49	PLK3	PI4KA	KIAA0492	MLH1
COPS7B	AHR	BAT3	ZFP3	NICN1
PRPF6	PRKACA	ZMAT3	EME1	RBM42
SLC30A9	EZH1	GFOD1	TM9SF2	C19orf54
PREP	ANXA2	ERMP1	TEX10	NSDHL
WNT7B	IFI16	VAV1	GPD1L	MAPK7
ZNF324	C9orf167	FHOD1	NR1D2	ME2
ZZZ3	METTL7B	CCM2	LACTB2	OGG1
HTRA2	USP14	ABI2	USP31	HSPA14
H1F0	SERPINI1	VARS	PBXIP1	CD46
AFTPH	TRIB1	ITGB1	SFXN2	HLA-DRB1
RPL8	UPP1	MATK	CTBP1	DIDO1
SLC38A10	C11orf46	ICAM1	RBM15B	GHITM
SPG11	PLEKHO1	SSBP4	ATP13A2	IK
ARL4A	SYP	SH3TC1	PPFIBP2	L2HGDH
FAM46A	NSMAF	TMCC2	ZMYM6	IL1RAP
NOL10	C19orf61	LAPTM5	DIMT1L	WBSCR22
KIAA0020	C1orf142	IL1RN	NGFRAP1	SACM1L
C1QBP	KIAA0513	DNAJC10	MGC3207	STK17B
FOXJ3	TMEM86A	FERMT3	HSPA9	ERICH1
TAF7	MAP7D1	TRERF1	DHX37	PSMD10
MED1	GTF2A1	C10orf64	TGFBI	HOMEZ
PPP2R5E	WDR37	FRMD4A	MEX3D	C2orf42
MORC3	HSPH1	LAMA3	HSH2D	ZNF700
C9orf97	MAF	ITGB3	TMEM55B	TARS2
MLL3	ACTN4	DOCK4	FOXN2	ALG11
UFC1	CD44	MPHOSPH10	KCNK5	HIP1
MED10	RHBDF1	PRKAR1A	PUS7	HIST1H1D
NOLC1	IRGQ	DMWD	C19orf43	EP400NL
ABCD3	FSCN1	IQGAP1	OTUD3	ZNF708
TP53RK	CDC42BPB	UBLCP1	TRIM62	HEXIM1
ADIPOR1	C14orf172	ARHGEF12	EIF4B	TTK
PPIE	HEG1	DBT	BMI1	MCCC1
TSNARE1	LOC729047	EMG1	ANLN	PDE7B
DNTTIP2	C1orf212	VPS41	PRKCH	LOC730101
YES1	SF3B5	ITGAV	SPAG6	NGDN
MGC72080	USP42	GNPDA2	BTF3L4	FCGR2A
C20orf77	RUSC2	ASXL2	SEPT3	CCNF
PYGO2	CAMK1	FEM1B	LTB4R2	ZNF687
ZNF768	DDX28	FAM120AOS	FLJ34208	LRIG1
ARPC3	SEMA4C	SMCR8	DGAT2	XPO1
SECISBP2	PVRL2	EFHD2	PRDX4	RPSA
EGLN1	DUSP10	DGKQ	CGREF1	BTD
SLTM	MED18	SNAI3	MYO19	C20orf24
ANKS1A	SIDT2	SYS1-DBNDD2	REV1	SEPHS2
SAR1A	LMO4	CYBASC3	PKN3	E2F2
SERPINF1	MAPKAPK5	ZNF79	HSPBP1	BZW2
YWHAB	GALNT11	CEBPZ	SLAIN1	ABCA7
ZFPL1	VEGFA	PSMD6	SLC39A4	CENPA
GNPAT	RAB11FIP3	TTC14	ST7OT4	NONO
APLP2	CALM2	TMEM60	ST7	SERF2
SLC9A8	ATP1B3	P2RX4	SIAH2	VBP1
HSP90AA1	RAB11FIP4	ZNF697	KIAA0746	TSPAN4
UGCGL1	HS3ST3A1	C21orf91	MCM2	RCCD1
EPN1	SPI1	DCTN5		PDE4B
RPL10	ELL2	KRR1		CREG1
KDELR2	ATXN7L2	WDR45L		ADD1
IMMT	RBM25	ATR		IWS1
PGAM5	TSPAN2	USP11		LOC730087
MSRB3	ETV3	TNFRSF1A		PLK1
FLJ12529	VDR	CAMSAP1L1		PDIA3
ARPC1A	SEL1L	AR		MBD3
PANK2	PPP1CB	CDC123		SLC25A19
RNF24	DYRK3	TAF1A		MVK
PDXDC1	RIOK2	SLC5A3		PDCD6
TTC17	SERTAD1	GLYCTK		QPCTL
TBRG1	MIDN	ARHGEF18		PTGER4
TOP3B	NAMPT	SLC4A1AP		SLC26A6
DNTTIP1	C12orf35	MFAP3		HIST1H3G
PDSS1	EZR	CCPG1		ENO1
DPY19L4	LMNA	SCFD2		CD74
SERINC5	CEPT1	MTRF1L		FKBP5
GCN1L1		FIS1		C14orf147
ZKSCAN1		ITPKC		HSD17B12
CCDC41		RNF14		OAT
MED12		NIF3L1		DHCR7
INTS8		YKT6		INTS4
RPLP1		NIT1		CCNYL1
RAB11FIP1		DAD1		NPAT
RBM6		ZNF691		NUBP2
RAB11FIP2		GTF2E1		EIF1
CFL1		MDM4		GINS2
TRNT1		SNF8		ZNF93
HNRNPR		RPS19BP1		ALG12
TREM1		PPID		SLC25A33
PGM3		TMEM69		KIF18A
GOLGA7		C21orf70		RTN4IP1
LOC137886		MALT1		ALDH3A2
SAP30L		TEX2		GPX4
SF3B3		RPL29		HYLS1
GPD2		PBX3		CCDC134
ZNF551		OSBPL11		ZNF678
CC2D1A		STX10		SLC25A30
USP24		CRTC2		RPUSD1
CCT2		SLC25A20		CNBP
KBTBD4		NSUN5C		ARL6IP1
NACA		PMM2		DHCR24
LOC81691		ATP6V1E1		PPP2R5D
ARHGEF7		LRMP		HIST1H3B
DLG7		AKAP13		FAM55C
ZNF324B		C7orf38		HJURP
SMARCC1		C10orf125		MZF1
RAPGEF6		MAP1S
RPL34		PECAM1
TMEM30A		SPPL2A
OXNAD1		ATG16L1
COPE		LRRC28
SLC44A1		ZUFSP
PRKACB		ARFIP1
ZBTB34		NDUFS2
TOPBP1		JAGN1
SFRS9		PSMB5
RAD18		ADAM17
PSMD12		EML4
BANF1		PMPCA
CASC4		FXR2
TXNDC1		BCAT1
SMG7		B3GALT6
CNOT2		NPC1
SHOX2		CDC37L1
DDX46		DDHD1
RPE		MOBKL1B
AQR		SYS1
ERH		RALA
TPT1		C5orf3
PFDN6		NAB1
DEPDC5		NKIRAS2
ZNF518A		FCER1G
ATP5SL		SLC25A40
NCBP1		UHMK1
GTF2H3		SDCCAG8
SOS1		TIMM10
RFC5		DDX18
C8orf53		BTBD1
TATDN3		SP100
SDF2		ROCK1
RPS10		HSPBAP1
C2orf43		ZMPSTE24
SERINC3		MYO6
CHERP		C16orf57
CSNK1G3		KIAA0194
EDC4		MBTPS2
KCTD18		UBL4A
OSBP		BLZF1
BXDC2		ARL15
SFT2D3		MRPS6
PSME4		MTRF1
FNTA		EXTL3
LOC203547		SDAD1
MYNN		PBX2
LOC440288		ARFGAP1
PDPK1		IPO13
VEZF1		ATAD1
NOL7		C11orf61
HNRNPF		UNC50
DCP2		TMEM111
TSR1		MPDU1
UBXD8		ANKFY1
GLTSCR2		CMTM6
RPA2		EXOSC4
LOC400927		PSMC4
TMUB1		DHX34
NDUFB7		FAM108C1
AURKAIP1		CHORDC1
WDSOF1		MAZ
HDAC10		VPS13C
SNRPD1		KIAA0329
UFD1L		KPNA4
SART3		CXorf38
EIF2C4		IL17RA
SLC25A24		SEC24B
MAK10		C2orf29
PIGG		BBS4
LSG1		FKBP1A
MYSM1		ORMDL2
NCAPG		MRPL52
CDC2L1		ZDHHC21
ZNF434		ASB6
SPEN		FAM70A
RMND1		FLJ10769
AP3B1		PPP1CA
VPS53		NOL6
RPS5		RAP2C
WDR3		CLN5
CEP164		TERF2IP
SPCS1		ZFYVE20
PEX6		ACAD11
IKBKB		TXNDC10
CDC42EP3		ZNF213
SPCS3		GDAP2
ZNF333		SERINC1
ZNF629		CIDECP
ZNF598		FADD
VPS26B
RPL36A
BTBD9
TMCO1
IMP3
TAF11
SMARCA2
HSPC111
C6orf153
C9orf114
ORAOV1
BANK1
GTPBP4
GSPT1
ZNF7
CAPZB
BAT1
C3orf68
PRPF18
LOC100131564
C1orf97
PPIH
PPM1A
RPL18A
RPS14
PYROXD1
VAMP3
MYCBP
CHMP1A
PTAR1
CCRN4L
ZNF182
NDUFB9
GMPR2
C17orf90
MRPS22
ZNF512
BUD13
URM1
FANCC
FBXO28
BTG3
TAF1
B3GNT5
HSBP1
GRINL1A
SMARCD1
ZBTB45
SMEK1
C7orf49
VPS4B
TRMU
CFDP1
GPN2
RPL7L1
UBE2E3
EP400
WDR70
CARS
C17orf53
UBE2G2
RPS25
PARK2
VPS72
NOC2L
COASY
SERGEF
CMAS
PPM1B
ANAPC4
ARPP-19
RBM28
ZBTB33
RPL10A
RABGEF1
GIGYF2
SFRS8
GNL3L
SAMD8
GPATCH4
AGGF1
SMCHD1
NIP7
TIAL1
RPA3
MECP2
NEDD4
TMEM173
ANAPC13
RPS18
COPG
USP33
FAM82B
RMND5B
ZNF473
C17orf65
SHQ1
FIZ1
UBL5
RAD50
SLC25A32
SNX3
FANCI
POM121
DOCK10
CCDC131
CACYBP
SF3A3
LMBRD2
ARCN1
KTI12
SSU72
PSMB7
SORBS3
CCDC71
RAB3GAP2
TPR
AGPAT3
FRS2
FAM120B
CTDP1
EDF1
CCDC97
CLPTM1L
TOMM22
TMEM104
RIOK1
AP1G1
NUDT15
MARK3
ADCK4
ANKRD12
MYST3
POLH
BRD9
FMR1
PUS1
EBNA1BP2
CSNK2A2
AGPAT2
RPL11
CREBZF
SFRS5
RPL21
SFRS16
KIAA0907
DPM2
ABHD13
SEC22B
EXOSC3
MTPN
ZNF274
RP5-1000E10.4
C20orf4
BRAP
FBXW4
PHKB
TMED8
RPL37
MTX3
GON4L
TYMP
MKI67IP
RASGRP2
RPS16
HGSNAT
DBR1
FES
C19orf59
RG9MTD3
ITFG1
ZC3H4
BAT4
LOC130074
TAF1C
GATC
TFRC
WDR27
CPT2
EMB
GSG2
ZNF765
SSRP1
DPP8
SNX14
DONSON
TMEM1
HCCS
LOC728613
MAPK1IP1L
HEATR1
ARMC10
MGST1
GDI2
ASCC3L1
SYMPK
GRPEL2
TOMM20
UXS1
WDR32
C10orf137
PRPF19
RPL30
TDP1
SUDS3
C9orf100
SUMO1
AVEN
BTBD14A
C10orf18
MRPL3
TMEM41B
PRKDC
VPS13B
AGL
SEC31A
CLINT1
VPS52
EXOC5
ERCC1
MCM9
CCDC100
SF3B2
DUS3L
ALG8
LOC728653
SNRPB
SMAD4
C9orf105
XRCC5
TDRD7
SR140
SUB1
SFRS10
SKP2
EIF3EIP
SNHG6
SFRS4
CLEC11A
EIF2AK1
SMC1A
ARID3A
WDFY2
