# Supplementary material for: Community Structure Reveals Biologically Functional Modules in MEF2C Transcriptional Regulatory Network
Source: Front Physiol. 2016 May 24;7:184. doi: 10.3389/fphys.2016.00184 (PMC4878384; doi:10.3389/fphys.2016.00184)
Supplement: Supplementary Data Sheet 2 — Table files containing the statistically significant enriched processes in specific communities in the network. The processes are separated as is explained in the article: cell cycle, cell signaling, gene expression and metabolism. [file DataSheet2.ZIP]

Archive with 78 entries (75 files):
- SupplementaryMaterial2/
- SupplementaryMaterial2/ARID5B.txt
- __MACOSX/
- __MACOSX/SupplementaryMaterial2/
- __MACOSX/SupplementaryMaterial2/._ARID5B.txt
- SupplementaryMaterial2/ARNTL.txt
- __MACOSX/SupplementaryMaterial2/._ARNTL.txt
- SupplementaryMaterial2/BHLHB2.txt
- __MACOSX/SupplementaryMaterial2/._BHLHB2.txt
- SupplementaryMaterial2/CEBPB.txt
- __MACOSX/SupplementaryMaterial2/._CEBPB.txt
- SupplementaryMaterial2/CREB3.txt
- __MACOSX/SupplementaryMaterial2/._CREB3.txt
- SupplementaryMaterial2/EGR3.txt
- __MACOSX/SupplementaryMaterial2/._EGR3.txt
- SupplementaryMaterial2/ELF2.txt
- __MACOSX/SupplementaryMaterial2/._ELF2.txt
- SupplementaryMaterial2/ETS1.txt
- __MACOSX/SupplementaryMaterial2/._ETS1.txt
- SupplementaryMaterial2/FOXO1.txt
- __MACOSX/SupplementaryMaterial2/._FOXO1.txt
- SupplementaryMaterial2/GABPA.txt
- __MACOSX/SupplementaryMaterial2/._GABPA.txt
- SupplementaryMaterial2/GFI1.txt
- __MACOSX/SupplementaryMaterial2/._GFI1.txt
- SupplementaryMaterial2/GTF2I.txt
- __MACOSX/SupplementaryMaterial2/._GTF2I.txt
- SupplementaryMaterial2/HMGA1.txt
- __MACOSX/SupplementaryMaterial2/._HMGA1.txt
- SupplementaryMaterial2/HMGB2.txt
- __MACOSX/SupplementaryMaterial2/._HMGB2.txt
- SupplementaryMaterial2/JUND.txt
- __MACOSX/SupplementaryMaterial2/._JUND.txt
- SupplementaryMaterial2/KLF4.txt
- __MACOSX/SupplementaryMaterial2/._KLF4.txt
- SupplementaryMaterial2/MEF2D.txt
- __MACOSX/SupplementaryMaterial2/._MEF2D.txt
- SupplementaryMaterial2/MYB.txt
- __MACOSX/SupplementaryMaterial2/._MYB.txt
- SupplementaryMaterial2/NFATC1.txt
- __MACOSX/SupplementaryMaterial2/._NFATC1.txt
- SupplementaryMaterial2/NFKB1.txt
- __MACOSX/SupplementaryMaterial2/._NFKB1.txt
- SupplementaryMaterial2/NFYC.txt
- __MACOSX/SupplementaryMaterial2/._NFYC.txt
- SupplementaryMaterial2/POU2F2.txt
- __MACOSX/SupplementaryMaterial2/._POU2F2.txt
- SupplementaryMaterial2/POU6F1.txt
- __MACOSX/SupplementaryMaterial2/._POU6F1.txt
- SupplementaryMaterial2/RFX1.txt
- __MACOSX/SupplementaryMaterial2/._RFX1.txt
- SupplementaryMaterial2/RREB1.txt
- __MACOSX/SupplementaryMaterial2/._RREB1.txt
- SupplementaryMaterial2/RUNX1.txt
- __MACOSX/SupplementaryMaterial2/._RUNX1.txt
- SupplementaryMaterial2/SMAD6.txt
- __MACOSX/SupplementaryMaterial2/._SMAD6.txt
- SupplementaryMaterial2/SREBF1.txt
- __MACOSX/SupplementaryMaterial2/._SREBF1.txt
- SupplementaryMaterial2/SRF.txt
- __MACOSX/SupplementaryMaterial2/._SRF.txt
- SupplementaryMaterial2/TCF4.txt
- __MACOSX/SupplementaryMaterial2/._TCF4.txt
- SupplementaryMaterial2/TFAP4.txt
- __MACOSX/SupplementaryMaterial2/._TFAP4.txt
- SupplementaryMaterial2/TFCP2.txt
- __MACOSX/SupplementaryMaterial2/._TFCP2.txt
- SupplementaryMaterial2/TFDP1.txt
- __MACOSX/SupplementaryMaterial2/._TFDP1.txt
- SupplementaryMaterial2/YY1.txt
- __MACOSX/SupplementaryMaterial2/._YY1.txt
- SupplementaryMaterial2/ZEB1.txt
- __MACOSX/SupplementaryMaterial2/._ZEB1.txt
- SupplementaryMaterial2/ZHX2.txt
- __MACOSX/SupplementaryMaterial2/._ZHX2.txt
- SupplementaryMaterial2/ZIC2.txt
- __MACOSX/SupplementaryMaterial2/._ZIC2.txt
- __MACOSX/._SupplementaryMaterial2
