# Supplementary material for: Community Structure Reveals Biologically Functional Modules in MEF2C Transcriptional Regulatory Network
Source: Front Physiol. 2016 May 24;7:184. doi: 10.3389/fphys.2016.00184 (PMC4878384; doi:10.3389/fphys.2016.00184)
Supplement: Supplementary Data Sheet 2 — Table files containing the statistically significant enriched processes in specific communities in the network. The processes are separated as is explained in the article: cell cycle, cell signaling, gene expression and metabolism. [file DataSheet2.ZIP › SupplementaryMaterial2/ARID5B.txt]

ARID5B
CES2
PPP1R7
C2CD2L
ATP6V0C
NFIC
WDR40A
HCFC1
ZNF692
UBXD2
C14orf4
H2AFY2
ZNF703
FAM113B
RP11-336K24.9
TCTA
WBP2
RABAC1
WIBG
VKORC1
REPS2
CXXC4
ST6GALNAC6
OVCA2
SSNA1
TMEM206
TIMP2
TCEA2
BACE1
ASB13
