# Supplementary material for: Community Structure Reveals Biologically Functional Modules in MEF2C Transcriptional Regulatory Network
Source: Front Physiol. 2016 May 24;7:184. doi: 10.3389/fphys.2016.00184 (PMC4878384; doi:10.3389/fphys.2016.00184)
Supplement: Supplementary Data Sheet 2 — Table files containing the statistically significant enriched processes in specific communities in the network. The processes are separated as is explained in the article: cell cycle, cell signaling, gene expression and metabolism. [file DataSheet2.ZIP › SupplementaryMaterial2/ARNTL.txt]

ARNTL
OLIG2
PTBP1
HMGB1
EIF4G1
THRAP3
RHEB
N-PAC
ILF3
NNT
HDLBP
TTBK2
ZNF292
PHF17
CEP350
RNF12
CBX5
CASP2
DAZAP1
NIP30
INTS6
TADA1L
CIRH1A
ADNP2
FLOT2
LRRC8D
OXSR1
KLF11
FAM78A
ATG3
ADIPOR2
TMED10
KIAA0182
FOXP4
ENSA
SLC22A15
GNL2
POGK
POLR3K
NRAS
ELMO1
CUTA
LYAR
CISD2
RBBP4
CENPF
HNRNPU
SET
JMJD2B
DLG1
C19orf47
GPS2
SUMO2
UHRF1
MUS81
TP53INP2
USP48
C1orf55
PURA
OBSL1
SRPK1
ABBA-1
FAM45A
FLT3
ZNF395
CORO7
FEN1
BNIP3L
HS3ST4
FAM49B
SSBP2
MYADM
NOLA2
GTF3A
G6PD
STYX
NFX1
AARS
CDC45L
SAE1
POLR3H
LASS6
DVL2
H2AFZ
ZNF789
DENND1A
UCP2
PER2
ECE2
STRBP
ARL2
ARPC5
PSMD3
CCDC4
REPIN1
ECT2
ZDHHC12
L3MBTL2
MNX1
TRIM59
PATZ1
EIF3K
FOXRED2
MAP4K3
CHAF1A
FBL
SEC23IP
UBA1
MTHFD1
ANXA6
BATF3
FAF1
FBXL20
PRPF3
NUP210
CCNE2
SLC2A5
SEPT6
QSER1
PAIP1
PGAM1
PKN2
CBX6
PKN1
LRPPRC
RAB21
CMTM7
ARL8B
MAPKAPK3
LIG3
SLC39A8
IER2
MLL5
OSBPL1A
CYP2S1
SUPT16H
NAT13
FAM152A
ZNF367
SCCPDH
MAPK12
NEFH
PSIP1
KIAA0999
MYCL1
PTEN
DAZAP2
SMARCD3
CRISPLD1
TBCEL
FAM116A
MMP15
RCHY1
LOC401152
TSEN34
C20orf27
NFIX
GPSM2
STMN1
AIG1
CARHSP1
ERLIN1
MIF4GD
FOXM1
MRC2
LDHA
BUB3
TUBB
NAP1L4
ARHGEF10
PDZD7
CFD
ARHGAP30
ITPR3
PLA2G6
CREBL1
ARL3
DTYMK
DZIP1
SRP54
COMMD3
DYM
TPD52
TCEAL3
GNL3
TRIP6
P2RY2
MTMR1
APEX1
EFTUD2
C19orf55
CBARA1
EIF3B
PHF1
CEP55
PI4K2B
KIAA0922
SLC43A1
PRDM2
C20orf111
ATF4
SGOL1
BAZ1A
SLC29A1
DDX39
TSEN54
RPS2
KIAA0492
ZFP3
EME1
TM9SF2
TEX10
GPD1L
NR1D2
LACTB2
USP31
PBXIP1
SFXN2
CTBP1
RBM15B
ATP13A2
PPFIBP2
ZMYM6
DIMT1L
NGFRAP1
MGC3207
HSPA9
DHX37
TGFBI
MEX3D
HSH2D
TMEM55B
FOXN2
KCNK5
PUS7
C19orf43
OTUD3
TRIM62
EIF4B
BMI1
ANLN
PRKCH
SPAG6
BTF3L4
SEPT3
LTB4R2
FLJ34208
DGAT2
PRDX4
CGREF1
MYO19
REV1
PKN3
HSPBP1
SLAIN1
SLC39A4
ST7OT4
ST7
SIAH2
KIAA0746
MCM2
