# Supplementary material for: Community Structure Reveals Biologically Functional Modules in MEF2C Transcriptional Regulatory Network
Source: Front Physiol. 2016 May 24;7:184. doi: 10.3389/fphys.2016.00184 (PMC4878384; doi:10.3389/fphys.2016.00184)
Supplement: Supplementary Data Sheet 2 — Table files containing the statistically significant enriched processes in specific communities in the network. The processes are separated as is explained in the article: cell cycle, cell signaling, gene expression and metabolism. [file DataSheet2.ZIP › SupplementaryMaterial2/BHLHB2.txt]

BHLHB2
UBN1
RPL19
KIAA1715
KBTBD11
FBXL5
tcag7.1238
TAF8
RLF
RAB7A
SLC38A2
GIT2
SC5DL
CENTB2
ISOC2
GTF3C2
MLX
C3orf60
HNRPDL
DEPDC1
EXOSC5
PVT1
PLCG2
AKAP1
ARID1A
PYGL
PTDSS1
RPL13A
ATP6V1B2
SNX2
ANXA7
LARP1
AMPD2
KIAA2013
POLR3A
UBE2B
STX6
MARCH8
VPS26A
ZFP36L2
POU3F1
SEPT11
QTRTD1
SRM
CPNE7
PAFAH1B3
HCFC2
MYBBP1A
TRMT1
TTC3
WDR77
BYSL
NOL1
MAFG
GALT
VPS8
ZNF706
CDK4
SLC12A9
NDUFA7
PDPR
SMPDL3A
NME1-NME2
NME1
MGRN1
KIAA0133
SNRP70
CEBPA
LAP3
FLVCR2
C20orf59
EEF2K
MPV17L
PPP1R3D
BCL7C
C7orf25
ATPAF2
C1orf164
MFSD1
NEURL2
TRIM27
