# Supplementary material for: Community Structure Reveals Biologically Functional Modules in MEF2C Transcriptional Regulatory Network
Source: Front Physiol. 2016 May 24;7:184. doi: 10.3389/fphys.2016.00184 (PMC4878384; doi:10.3389/fphys.2016.00184)
Supplement: Supplementary Data Sheet 2 — Table files containing the statistically significant enriched processes in specific communities in the network. The processes are separated as is explained in the article: cell cycle, cell signaling, gene expression and metabolism. [file DataSheet2.ZIP › SupplementaryMaterial2/CEBPB.txt]

CEBPB
HMGN2
RHOA
DLEU2
POLG
VLDLR
STAG1
SERBP1
GGPS1
PDS5B
FEM1C
RAD23B
PPP1R15B
RALBP1
SRGN
FBN2
PSAT1
PYCR1
CHD8
PRKCE
MED30
CYP51A1
MFSD10
HIVEP2
SLC38A1
REV3L
PRC1
IARS
FLJ22167
GYS1
TSPYL2
LOC116236
LPO
KIF2C
PNRC2
C6orf167
KCNQ5
UCRC
UBE2Q2
KLF10
MS4A3
SEPT8
DIAPH2
TMEM48
UBASH3B
ALDH3B1
PCDHB5
PSEN1
RSRC2
MARS
ARHGEF6
TMEM154
EFCAB2
HELLS
C14orf106
C10orf114
SLC25A23
