# Supplementary material for: Community Structure Reveals Biologically Functional Modules in MEF2C Transcriptional Regulatory Network
Source: Front Physiol. 2016 May 24;7:184. doi: 10.3389/fphys.2016.00184 (PMC4878384; doi:10.3389/fphys.2016.00184)
Supplement: Supplementary Data Sheet 2 — Table files containing the statistically significant enriched processes in specific communities in the network. The processes are separated as is explained in the article: cell cycle, cell signaling, gene expression and metabolism. [file DataSheet2.ZIP › SupplementaryMaterial2/CREB3.txt]

CREB3
SEC23A
EDEM1
DTL
SLC7A1
CLDND1
BRAF
CCNK
ITSN1
MRE11A
SRPR
POLA1
ARAF
INTS7
COQ7
H3F3B
TAF4B
MLSTD2
FAM76B
SFRS3
C9orf140
INSIG1
DEK
KIAA0494
ELOVL5
NUP98
TP53BP1
SNX5
UAP1
RFC3
HPS4
PHF2
PPP1R12A
KIF15
FLJ35220
IFT57
SLC12A2
TRPS1
TET2
IRAK3
THOC1
FAM29A
OXCT1
PBRM1
BECN1
CCDC117
USP8
CLK1
CYCS
DNAJC9
RNF146
TROVE2
UQCRFS1
TBC1D23
KIAA1429
EIF3CL
RBM12
CPNE1
TXNDC11
TUBB2A
KIAA0423
CREBBP
CLTC
DLD
SPG20
MAGOHB
CCNA2
C5orf36
VPRBP
SP4
RANBP2
C9orf32
MRPL13
NAF1
XPR1
NUFIP2
PDCD7
SEC62
SNF1LK
C1D
LARP2
SFRS11
ZNF304
METTL1
CSTF3
FAM62B
PAQR3
CHUK
WARS2
NAPG
HIATL2
TOPORS
MAGT1
SAP30BP
SYNPO2
NDUFS4
SKIV2L2
ENTPD4
STXBP3
RBM22
ARIH2
IMPDH2
RPS6KA5
LETM2
C1orf124
SSR2
KIAA0947
MASTL
CCDC59
DDX17
WDHD1
ARF4
HIATL1
C14orf138
SEC16A
RNF139
NIPA2
UCHL5
TOP1
TRIM39
PRPF38A
C14orf24
MAD2L2
C3orf26
GLS
C1orf103
SEC61B
FLJ11171
ERGIC2
RNF103
LOC442075
SMNDC1
ACOT9
EIF4A1
C4orf34
KCTD12
KIAA1143
GNG4
CEP27
NSMCE2
ABCE1
KLF9
KIAA0196
ERF
TRA2A
PURB
ATG5
ATF1
PDE7A
SON
RNASEH1
U2AF1
ARS2
CLASP2
LMBR1
MTHFD1L
PMEPA1
CCAR1
TTC19
JAK1
SFRS2IP
COQ10B
BCAP29
