# Supplementary material for: Community Structure Reveals Biologically Functional Modules in MEF2C Transcriptional Regulatory Network
Source: Front Physiol. 2016 May 24;7:184. doi: 10.3389/fphys.2016.00184 (PMC4878384; doi:10.3389/fphys.2016.00184)
Supplement: Supplementary Data Sheet 2 — Table files containing the statistically significant enriched processes in specific communities in the network. The processes are separated as is explained in the article: cell cycle, cell signaling, gene expression and metabolism. [file DataSheet2.ZIP › SupplementaryMaterial2/EGR3.txt]

EGR3
EGR1
SETD5
MORC2
DYRK1A
USP34
PTP4A1
YY1AP1
CIAO1
BAHD1
NUMB
BIRC6
ANKH
C6orf106
GNL1
PCTK2
SOX4
VKORC1L1
EXT1
CDKN2AIP
PARP8
BMPR2
CHD4
AHCYL1
CEP170
C16orf72
KIF2A
TFEB
PTBP2
ZMIZ1
PIK3CA
GSK3B
LANCL3
SLC39A13
PHIP
HYMAI
PLAGL1
DENND1B
ZBTB1
SH2B3
LRCH1
HNRNPM
C14orf130
RPS6KA1
RNF185
NAB2
TIGD1
TMEM185B
STK10
ATXN2L
SH3KBP1
SYN1
B4GALT3
SHROOM4
CDC73
LRFN4
DNAJA2
RABEP1
HSPA4
SSBP3
SDCBP
BAIAP2
MDGA1
WASF1
SFMBT2
RAB8A
GIT1
HS3ST3B1
GNAQ
TNFRSF12A
HS2ST1
FAM3C
HMOX1
CCDC64
KRCC1
RSBN1
WT1
CPEB3
ZNF653
USP10
FAM46C
PCDH11X
PABPC4
TGIF1
CAMK2B
SH3GL2
ST3GAL5
SEP15
TWF2
PIM1
FLJ10357
RGS16
TRPM7
SH3PXD2A
VPS54
NFATC3
UCHL3
CENTD3
NEK6
NECAB2
ATP9A
PCDH11Y
CENTG3
MGLL
TBC1D2
IL27RA
PHLDB1
RAP1A
DPYD
FBXW11
ADAMTS15
PIM3
KIAA1033
DOLK
PTK2
MRTO4
TESK1
ATP6V1C1
FAM84B
CLIP4
FUT8
HYOU1
ZNF804A
PLXNA3
CLK4
SMYD5
DNAJC7
USP4
RNH1
IFNGR1
USO1
EP300
M6PRBP1
SLC23A2
C22orf25
KIAA0562
API5
MIER3
GLT25D1
ETHE1
PJA1
NUP188
PFDN2
