# Supplementary material for: Community Structure Reveals Biologically Functional Modules in MEF2C Transcriptional Regulatory Network
Source: Front Physiol. 2016 May 24;7:184. doi: 10.3389/fphys.2016.00184 (PMC4878384; doi:10.3389/fphys.2016.00184)
Supplement: Supplementary Data Sheet 2 — Table files containing the statistically significant enriched processes in specific communities in the network. The processes are separated as is explained in the article: cell cycle, cell signaling, gene expression and metabolism. [file DataSheet2.ZIP › SupplementaryMaterial2/ELF2.txt]

ELF2
ELF1
GOLPH3
ETF1
PPM1H
LMNB1
MLL4
ZFP36L1
EMP1
ADRM1
SFMBT1
USP3
TMEM194
FERMT2
ZNF364
DNAJC3
HGS
SLC39A11
SOCS4
EIF3M
STX12
ZCCHC6
RAI14
RCL1
DNMT3A
HRH1
STAG3L4
OSBPL8
SMC6
C10orf56
UBE4A
DSE
ST20
SH3GL1
DDX50
PLD3
DOCK5
C1orf122
MDN1
GMFB
ENG
FTH1
CAPZA1
CALU
SASH3
FBXO38
PTPRS
POMP
ZFAND3
C6orf115
RAB35
SCFD1
REST
KIAA1012
MRPS10
ACBD3
SPP1
DHX36
CXADR
LEMD3
DAGLA
SLC26A11
ELK3
USPL1
PDCD6IP
DDA1
CCL5
SLC38A6
LDLRAP1
UBA5
DC2
MBD6
TTC13
PSTPIP1
PSCD4
PCYT1A
ITGB1BP1
CBFB
YRDC
SCARB2
WDR36
HPCAL1
NRBF2
RAC2
SEMA7A
APBB1IP
PLEKHM1
EDC3
MGC40489
ZFYVE27
PTPRG
ACVR2A
PLEKHO2
TBKBP1
LOC201175
VPS37B
RASA1
DLG4
NOTCH1
C14orf109
SPRED1
IL4I1
H2AFY
RASSF5
SYNJ1
ATP6V1F
DOCK8
PPFIBP1
EGR2
ITGA11
VAC14
GALNT7
LRRC8A
NCF2
RPS6KC1
STK4
KIAA0232
CYB561D2
ST3GAL6
NXN
RICTOR
NFKBIL1
VPS33A
C1orf84
NUP54
METTL9
KIAA1919
TSPAN6
KLHL18
TXN2
ADO
NFAT5
ATP6V1A
EMR2
C1orf26
PDE2A
EFNB1
KANK1
BLCAP
MTHFR
TRIM44
GFM1
DIP2B
MTCH1
C1orf107
HARS2
BLMH
CXorf56
LOC730092
TMED3
BCAP31
GGA1
GOLGA5
ARF1
EIF2B1
NFIB
CLTA
TPD52L2
DSCR3
PUS3
LDOC1L
AP1S2
LAT
CBLB
NOLA3
EMILIN2
GAK
G6PC3
RPS27
UQCR
PPAPDC1B
ZC3H12A
SP1
ITGB2
C2orf18
ARHGDIA
NUDT5
NGRN
PGPEP1
MED8
CCR1
SNHG3-RCC1
C6orf1
CPD
TMEM199
KIAA0564
C7orf50
ZNF330
RPS6KA3
GPR84
LONRF3
FLJ14213
CHMP4B
PLXND1
TACC1
ATP6V1D
NCOA3
XIAP
CSNK1G1
DPH3
KCTD13
MEIS2
PLCB2
MAP4K4
DNAJC13
SIPA1L3
MDFIC
PI4KA
BAT3
ZMAT3
GFOD1
ERMP1
VAV1
FHOD1
CCM2
ABI2
VARS
ITGB1
MATK
ICAM1
SSBP4
SH3TC1
TMCC2
LAPTM5
IL1RN
DNAJC10
FERMT3
TRERF1
C10orf64
FRMD4A
LAMA3
ITGB3
DOCK4
MPHOSPH10
PRKAR1A
DMWD
IQGAP1
UBLCP1
ARHGEF12
DBT
EMG1
VPS41
ITGAV
GNPDA2
ASXL2
FEM1B
FAM120AOS
SMCR8
EFHD2
DGKQ
SNAI3
SYS1-DBNDD2
CYBASC3
ZNF79
CEBPZ
PSMD6
TTC14
TMEM60
P2RX4
ZNF697
C21orf91
DCTN5
KRR1
WDR45L
ATR
USP11
TNFRSF1A
CAMSAP1L1
AR
CDC123
TAF1A
SLC5A3
GLYCTK
ARHGEF18
SLC4A1AP
MFAP3
CCPG1
SCFD2
MTRF1L
FIS1
ITPKC
RNF14
NIF3L1
YKT6
NIT1
DAD1
ZNF691
GTF2E1
MDM4
SNF8
RPS19BP1
PPID
TMEM69
C21orf70
MALT1
TEX2
RPL29
PBX3
OSBPL11
STX10
CRTC2
SLC25A20
NSUN5C
PMM2
ATP6V1E1
LRMP
AKAP13
C7orf38
C10orf125
MAP1S
PECAM1
SPPL2A
ATG16L1
LRRC28
ZUFSP
ARFIP1
NDUFS2
JAGN1
PSMB5
ADAM17
EML4
PMPCA
FXR2
BCAT1
B3GALT6
NPC1
CDC37L1
DDHD1
MOBKL1B
SYS1
RALA
C5orf3
NAB1
NKIRAS2
FCER1G
SLC25A40
UHMK1
SDCCAG8
TIMM10
DDX18
BTBD1
SP100
ROCK1
HSPBAP1
ZMPSTE24
MYO6
C16orf57
KIAA0194
MBTPS2
UBL4A
BLZF1
ARL15
MRPS6
MTRF1
EXTL3
SDAD1
PBX2
ARFGAP1
IPO13
ATAD1
C11orf61
UNC50
TMEM111
MPDU1
ANKFY1
CMTM6
EXOSC4
PSMC4
DHX34
FAM108C1
CHORDC1
MAZ
VPS13C
KIAA0329
KPNA4
CXorf38
IL17RA
SEC24B
C2orf29
BBS4
FKBP1A
ORMDL2
MRPL52
ZDHHC21
ASB6
FAM70A
FLJ10769
PPP1CA
NOL6
RAP2C
CLN5
TERF2IP
ZFYVE20
ACAD11
TXNDC10
ZNF213
GDAP2
SERINC1
CIDECP
FADD
