# Supplementary material for: Community Structure Reveals Biologically Functional Modules in MEF2C Transcriptional Regulatory Network
Source: Front Physiol. 2016 May 24;7:184. doi: 10.3389/fphys.2016.00184 (PMC4878384; doi:10.3389/fphys.2016.00184)
Supplement: Supplementary Data Sheet 2 — Table files containing the statistically significant enriched processes in specific communities in the network. The processes are separated as is explained in the article: cell cycle, cell signaling, gene expression and metabolism. [file DataSheet2.ZIP › SupplementaryMaterial2/ETS1.txt]

ETS1
STIL
BAG4
SLA
C10orf26
RXFP4
PARP1
STT3B
GALNT4
WDR51B
COG1
CD37
PSD4
MFSD7
EML3
CD14
KCNAB2
MOBKL2A
IKBKE
TYROBP
CXorf34
NCK1
GEMIN6
SEC61A1
OAZ1
VPS45
ENC1
RAI16
SLC22A18
FBXL18
LYPLA3
NR1H2
ENDOGL1
MRPS7
IQSEC2
C3orf19
GLA
PHB2
GAS2L3
GLIS3
RHOG
BCL3
C19orf56
TFPI
ARPC1B
DDX21
FLJ20323
AP4E1
S100A4
ELP2
CORO1B
PTPN6
PKIB
DKFZP434B0335
CUX1
FLCN
IL16
IL12RB1
RIN3
UBE2H
BLOC1S2
C17orf60
PML
LILRA2
HCST
ZRF1
YIPF5
BAK1
C10orf33
VTA1
MCM3AP
AP3S2
WDR25
PSMF1
KIAA1545
SLC12A4
DPH2
PTPRC
SEC14L1
IDS
SURF4
SRC
PDCD11
SPSB1
PTPRO
TNS1
CMTM3
FGR
CTNNA1
CNDP2
