# Supplementary material for: Community Structure Reveals Biologically Functional Modules in MEF2C Transcriptional Regulatory Network
Source: Front Physiol. 2016 May 24;7:184. doi: 10.3389/fphys.2016.00184 (PMC4878384; doi:10.3389/fphys.2016.00184)
Supplement: Supplementary Data Sheet 2 — Table files containing the statistically significant enriched processes in specific communities in the network. The processes are separated as is explained in the article: cell cycle, cell signaling, gene expression and metabolism. [file DataSheet2.ZIP › SupplementaryMaterial2/FOXO1.txt]

FOXO1
FOXO4
GABPB2
FBXL10
MED13L
LZTS2
FLI1
RCSD1
ZFAND6
EVL
MARCKS
SH3BP1
IRX3
A2M
XPO7
ALS2CR13
SIRPA
DHRS3
CTDSP2
ANAPC2
WAC
WDR23
MARCH4
FAIM3
MOSC1
DPYSL2
ZER1
ARHGAP12
TRIM11
TBC1D17
HDGF
FAM63B
SOX12
TP53INP1
OAF
MAML3
FAM100B
BCL2L1
PLXNC1
PIK3CD
KLHL24
TPRG1L
UBAC1
WDR81
SCAMP2
ETV5
SIX5
FCHO2
FDFT1
LASP1
TMEM50A
METTL7A
OTUD4
PTGES3
MMP1
RASGRP3
CUL7
CENTG2
CADM1
SH3BP5L
PLEKHA2
BMF
FLJ45909
RNF135
FOXO3
SPSB3
DIRC2
CNNM3
CABC1
RPP25
PRIMA1
TBC1D13
PARP10
ABHD4
LBH
DUSP1
HECA
GRK6
TMBIM1
GLUD2
MBTPS1
RNF20
TBC1D4
DDX49
CBR3
SCRN3
C17orf56
LDB1
PNRC1
RAP2A
