# Supplementary material for: Community Structure Reveals Biologically Functional Modules in MEF2C Transcriptional Regulatory Network
Source: Front Physiol. 2016 May 24;7:184. doi: 10.3389/fphys.2016.00184 (PMC4878384; doi:10.3389/fphys.2016.00184)
Supplement: Supplementary Data Sheet 2 — Table files containing the statistically significant enriched processes in specific communities in the network. The processes are separated as is explained in the article: cell cycle, cell signaling, gene expression and metabolism. [file DataSheet2.ZIP › SupplementaryMaterial2/GABPA.txt]

GABPA
ELK4
RBPJ
ZAK
GOLGB1
ANAPC11
CDC2L5
THOC4
SOCS5
SFPQ
GATAD2B
RBM23
SMC4
PEX7
AKAP10
LMNB2
TMEM53
UBE2M
ATP5J
C2CD3
SPTLC2
MSL2L1
UBR4
RSPRY1
PHC3
LCORL
RANBP17
CSNK1A1
BCLAF1
KIAA0101
DPY19L1
LRRC58
C1orf174
SAPS3
RAN
PLAA
AGPAT1
MON2
MSH2
DIS3
P4HB
ONECUT2
ZDHHC5
PTPN1
RNPS1
DIAPH3
ZBTB5
KIF23
NUDC
KIFC1
KIAA0319L
JTV1
ANKHD1-EIF4EBP3
DAXX
MTMR14
LENG8
SFRS2
FLJ14154
C1orf9
LSM14B
ACTR2
ANKHD1
RNF4
NBR2
CCDC94
ZNF830
C9orf40
STAT3
HDGF2
E2F7
TCP1
OGFOD1
COX8A
ARL5B
CPSF6
GPR124
RAB2A
MAP4K1
GRB2
KHDRBS1
DNAJA1
DIABLO
RAC1
ATP5A1
LONP1
RNF216
ZHX1
CCDC47
SFRS15
HSPD1
SLC7A6OS
TRIOBP
AHSA2
MBD1
FANCD2
CHSY1
WBP11
RFFL
MGAT2
KLF2
ZDHHC13
NUP160
DR1
WDR4
COPA
UBP1
TTTY14
ADPGK
TMBIM4
SMARCA4
TERF2
MSH3
C14orf156
BAG1
UBE2N
RAD1
FAM119B
UBE2L3
HIPK1
PLK4
UHRF2
SSH2
ARHGAP9
ZZEF1
NOM1
TNPO3
PAFAH1B2
SFRS12
KIAA1219
MYBL1
LOC645895
AATF
DHFR
THOC2
PARD6B
EIF3D
PRPF38B
PLEKHH3
AMD1
PDLIM1
HCG18
SUPT6H
WDR46
KCTD5
WDR73
U2AF2
RAB27A
NUP214
BRCA1
MBD2
ZNF410
NUP155
RELA
PTPN12
MUT
LAS1L
GTF3C5
ALAD
CANX
ZNF263
TXLNA
NCAPD3
CHTF18
TCOF1
DDOST
YIPF4
INCENP
CCDC137
CNPY3
TRAIP
C11orf82
SLC1A5
RASSF2
BTAF1
HAT1
DNAJC1
FAM48A
CCDC72
STOML2
STAG3L2
TNKS
JMJD6
HIST1H1E
RARS2
TPX2
TFG
CBX4
ORC3L
LRRC59
PCNP
RPIA
ARV1
PPME1
YTHDF2
UBE2V2
TRIM41
PAIP2
DCUN1D5
CISH
CCDC52
NDUFA13
HIRA
NOP5/NOP58
NLRC3
GNAI3
DCTN3
ELAVL1
C11orf49
COPS7B
PRPF6
SLC30A9
PREP
WNT7B
ZNF324
ZZZ3
HTRA2
H1F0
AFTPH
RPL8
SLC38A10
SPG11
ARL4A
FAM46A
NOL10
KIAA0020
C1QBP
FOXJ3
TAF7
MED1
PPP2R5E
MORC3
C9orf97
MLL3
UFC1
MED10
NOLC1
ABCD3
TP53RK
ADIPOR1
PPIE
TSNARE1
DNTTIP2
YES1
MGC72080
C20orf77
PYGO2
ZNF768
ARPC3
SECISBP2
EGLN1
SLTM
ANKS1A
SAR1A
SERPINF1
YWHAB
ZFPL1
GNPAT
APLP2
SLC9A8
HSP90AA1
UGCGL1
EPN1
RPL10
KDELR2
IMMT
PGAM5
MSRB3
FLJ12529
ARPC1A
PANK2
RNF24
PDXDC1
TTC17
TBRG1
TOP3B
DNTTIP1
PDSS1
DPY19L4
SERINC5
GCN1L1
ZKSCAN1
CCDC41
MED12
INTS8
RPLP1
RAB11FIP1
RBM6
RAB11FIP2
CFL1
TRNT1
HNRNPR
TREM1
PGM3
GOLGA7
LOC137886
SAP30L
SF3B3
GPD2
ZNF551
CC2D1A
USP24
CCT2
KBTBD4
NACA
LOC81691
ARHGEF7
DLG7
ZNF324B
SMARCC1
RAPGEF6
RPL34
TMEM30A
OXNAD1
COPE
SLC44A1
PRKACB
ZBTB34
TOPBP1
SFRS9
RAD18
PSMD12
BANF1
CASC4
TXNDC1
SMG7
CNOT2
SHOX2
DDX46
RPE
AQR
ERH
TPT1
PFDN6
DEPDC5
ZNF518A
ATP5SL
NCBP1
GTF2H3
SOS1
RFC5
C8orf53
TATDN3
SDF2
RPS10
C2orf43
SERINC3
CHERP
CSNK1G3
EDC4
KCTD18
OSBP
BXDC2
SFT2D3
PSME4
FNTA
LOC203547
MYNN
LOC440288
PDPK1
VEZF1
NOL7
HNRNPF
DCP2
TSR1
UBXD8
GLTSCR2
RPA2
LOC400927
TMUB1
NDUFB7
AURKAIP1
WDSOF1
HDAC10
SNRPD1
UFD1L
SART3
EIF2C4
SLC25A24
MAK10
PIGG
LSG1
MYSM1
NCAPG
CDC2L1
ZNF434
SPEN
RMND1
AP3B1
VPS53
RPS5
WDR3
CEP164
SPCS1
PEX6
IKBKB
CDC42EP3
SPCS3
ZNF333
ZNF629
ZNF598
VPS26B
RPL36A
BTBD9
TMCO1
IMP3
TAF11
SMARCA2
HSPC111
C6orf153
C9orf114
ORAOV1
BANK1
GTPBP4
GSPT1
ZNF7
CAPZB
BAT1
C3orf68
PRPF18
LOC100131564
C1orf97
PPIH
PPM1A
RPL18A
RPS14
PYROXD1
VAMP3
MYCBP
CHMP1A
PTAR1
CCRN4L
ZNF182
NDUFB9
GMPR2
C17orf90
MRPS22
ZNF512
BUD13
URM1
FANCC
FBXO28
BTG3
TAF1
B3GNT5
HSBP1
GRINL1A
SMARCD1
ZBTB45
SMEK1
C7orf49
VPS4B
TRMU
CFDP1
GPN2
RPL7L1
UBE2E3
EP400
WDR70
CARS
C17orf53
UBE2G2
RPS25
PARK2
VPS72
NOC2L
COASY
SERGEF
CMAS
PPM1B
ANAPC4
ARPP-19
RBM28
ZBTB33
RPL10A
RABGEF1
GIGYF2
SFRS8
GNL3L
SAMD8
GPATCH4
AGGF1
SMCHD1
NIP7
TIAL1
RPA3
MECP2
NEDD4
TMEM173
ANAPC13
RPS18
COPG
USP33
FAM82B
RMND5B
ZNF473
C17orf65
SHQ1
FIZ1
UBL5
RAD50
SLC25A32
SNX3
FANCI
POM121
DOCK10
CCDC131
CACYBP
SF3A3
LMBRD2
ARCN1
KTI12
SSU72
PSMB7
SORBS3
CCDC71
RAB3GAP2
TPR
AGPAT3
FRS2
FAM120B
CTDP1
EDF1
CCDC97
CLPTM1L
TOMM22
TMEM104
RIOK1
AP1G1
NUDT15
MARK3
ADCK4
ANKRD12
MYST3
POLH
BRD9
FMR1
PUS1
EBNA1BP2
CSNK2A2
AGPAT2
RPL11
CREBZF
SFRS5
RPL21
SFRS16
KIAA0907
DPM2
ABHD13
SEC22B
EXOSC3
MTPN
ZNF274
RP5-1000E10.4
C20orf4
BRAP
FBXW4
PHKB
TMED8
RPL37
MTX3
GON4L
TYMP
MKI67IP
RASGRP2
RPS16
HGSNAT
DBR1
FES
C19orf59
RG9MTD3
ITFG1
ZC3H4
BAT4
LOC130074
TAF1C
GATC
TFRC
WDR27
CPT2
EMB
GSG2
ZNF765
SSRP1
DPP8
SNX14
DONSON
TMEM1
HCCS
LOC728613
MAPK1IP1L
HEATR1
ARMC10
MGST1
GDI2
ASCC3L1
SYMPK
GRPEL2
TOMM20
UXS1
WDR32
C10orf137
PRPF19
RPL30
TDP1
SUDS3
C9orf100
SUMO1
AVEN
BTBD14A
C10orf18
MRPL3
TMEM41B
PRKDC
VPS13B
AGL
SEC31A
CLINT1
VPS52
EXOC5
ERCC1
MCM9
CCDC100
SF3B2
DUS3L
ALG8
LOC728653
SNRPB
SMAD4
C9orf105
XRCC5
TDRD7
SR140
SUB1
SFRS10
SKP2
EIF3EIP
SNHG6
SFRS4
CLEC11A
EIF2AK1
SMC1A
ARID3A
WDFY2
