# Supplementary material for: Community Structure Reveals Biologically Functional Modules in MEF2C Transcriptional Regulatory Network
Source: Front Physiol. 2016 May 24;7:184. doi: 10.3389/fphys.2016.00184 (PMC4878384; doi:10.3389/fphys.2016.00184)
Supplement: Supplementary Data Sheet 2 — Table files containing the statistically significant enriched processes in specific communities in the network. The processes are separated as is explained in the article: cell cycle, cell signaling, gene expression and metabolism. [file DataSheet2.ZIP › SupplementaryMaterial2/GFI1.txt]

GFI1
ITGB7
KIAA0754
TEF
ITGA3
TSPYL5
LRP10
DNAJB11
CECR5
ELAC2
ATP10D
NPC2
ATP6AP1
GMFG
OAS1
PDIA4
FTL
SFXN3
PI4K2A
DLX3
IFI6
STIP1
FZD7
GCLC
TMEM34
STAT2
ARHGEF9
BMPR1A
ARRB1
YIPF2
ZMYND8
FAM102A
C7orf23
UCKL1
KIAA1274
TMEM16A
IRF1
RNF149
TFE3
C6orf66
PRNP
MEN1
HIGD1A
TRIM26
HAGH
DNASE2
AADACL1
ACTR1B
ITPR2
YIF1A
LOC440957
PTF1A
PGD
CYP27B1
HLA-E
ZNF362
SLC25A25
DAPK1
PSKH1
TSPAN15
RPS6KL1
MSN
FYN
ZCCHC14
LAPTM4A
HMX3
HTR7P
NQO1
SLC31A1
TTLL4
BCL7B
FMNL3
LOC51057
TMEM129
C11orf45
XRCC1
FAM20C
RPS6KA2
