# Supplementary material for: Community Structure Reveals Biologically Functional Modules in MEF2C Transcriptional Regulatory Network
Source: Front Physiol. 2016 May 24;7:184. doi: 10.3389/fphys.2016.00184 (PMC4878384; doi:10.3389/fphys.2016.00184)
Supplement: Supplementary Data Sheet 2 — Table files containing the statistically significant enriched processes in specific communities in the network. The processes are separated as is explained in the article: cell cycle, cell signaling, gene expression and metabolism. [file DataSheet2.ZIP › SupplementaryMaterial2/GTF2I.txt]

GTF2I
MMD
TAF4
ZNF821
PWWP2A
SUZ12P
DENND4A
HOXA13
NUSAP1
MTO1
SESN3
SLC1A1
FLJ39653
KHSRP
TAPT1
MAP3K1
SEPT2
TLE1
LOC644096
GOPC
ZNF444
C19orf62
POLR3GL
TMEM9
SUZ12
RP11-679B17.1
ARNT
PGRMC2
COQ10A
ARHGAP11B
UVRAG
SLCO3A1
ARHGAP11A
HMGN3
BCKDHB
ZNF574
CNTROB
SCD
CBX8
SOCS3
KCNA3
SMARCD2
TBC1D30
RNMTL1
CNOT8
SENP6
CBL
ZNF652
CTNNBIP1
RAF1
SNRPE
RANBP3
AHCYL2
MKRN1
PRPF4
EEF1A1
ZNF131
WDR91
ZBTB17
REPS1
RIPK5
CCDC128
MYO1G
TLK1
ACTR5
RIC8B
LRRK1
CHP
ZNF384
SNRK
RNF111
TBRG4
SENP1
NPAS2
TBC1D8
LIN54
RAVER1
SKIV2L
RAB37
CSNK2A1
VPS25
COG8
RAD21
UNC5C
MPP3
TGFBR3
CLSTN2
FCHSD2
LPHN2
ST3GAL2
HDAC8
THRA
WTAP
MORF4L1
LDHB
PTPN9
WDR22
VAV2
RPS23
RPS27A
PRMT2
WAS
PRSS36
HDAC2
SLC37A1
ASTN2
DDX42
C20orf194
LRP8
GPR63
HTATIP
GLUD1
CDC14A
MYO18A
ARPC4
NAT6
HYAL3
KIAA0841
BTBD12
BCOR
MSL-1
PCDHAC2
BARX1
TNNT1
MTA2
CEBPD
TJP2
SOX1
P4HA1
LDLR
ATG16L2
CIC
AKAP2
OSBPL5
