# Supplementary material for: Community Structure Reveals Biologically Functional Modules in MEF2C Transcriptional Regulatory Network
Source: Front Physiol. 2016 May 24;7:184. doi: 10.3389/fphys.2016.00184 (PMC4878384; doi:10.3389/fphys.2016.00184)
Supplement: Supplementary Data Sheet 2 — Table files containing the statistically significant enriched processes in specific communities in the network. The processes are separated as is explained in the article: cell cycle, cell signaling, gene expression and metabolism. [file DataSheet2.ZIP › SupplementaryMaterial2/HMGA1.txt]

HMGA1
HMGA2
RCC2
DGKZ
TPM4
ASXL1
SATB2
PRNPIP
KLF6
PHLPP
ZNF521
PTPRJ
DNM2
RANGAP1
PHF15
ZC3H7B
FBXO34
CDKN2C
LGR4
FOXP1
DBP
CHD7
KLHDC3
MEPCE
ISL2
TOM1
SDK1
LOC727820
ATP2B4
ATAD2
PFN1
MED26
RUVBL2
HMHA1
JMJD1C
ITGAL
EIF5
C3orf39
YIF1B
SAMD1
RBM5
EIF4EBP2
RNF168
PARL
METTL3
BLOC1S1
MBNL1
ETV6
CCNDBP1
TAPBP
INPP5B
LOC387763
SUV39H1
RBM14
MGC35361
DNAL4
LOC388969
WDR67
RPN2
SLC2A9
NMNAT3
ANTXR1
PEBP1
CAD
LRRC41
WDR49
LOC283392
CAPN1
FTO
REEP4
SLC39A1
CXCR4
OSBPL7
SMARCE1
OS9
SCAP
CEP110
BIVM
TYK2
LIPA
C10orf76
CXorf21
PRMT5
ARL6IP5
UQCRH
VTI1A
ZNF295
C17orf80
VILL
FAM102B
UBA7
CPNE3
TRIM58
LOC494024
EBP
VPS39
RASSF3
PAQR8
MAST2
COG4
