# Supplementary material for: Community Structure Reveals Biologically Functional Modules in MEF2C Transcriptional Regulatory Network
Source: Front Physiol. 2016 May 24;7:184. doi: 10.3389/fphys.2016.00184 (PMC4878384; doi:10.3389/fphys.2016.00184)
Supplement: Supplementary Data Sheet 2 — Table files containing the statistically significant enriched processes in specific communities in the network. The processes are separated as is explained in the article: cell cycle, cell signaling, gene expression and metabolism. [file DataSheet2.ZIP › SupplementaryMaterial2/HMGB2.txt]

HMGB2
SYNCRIP
HNRNPUL1
HNRNPD
ADNP
HNRNPL
ASH1L
USP32
CRTC1
EZH2
UTY
NUCKS1
SREBF2
SIPA1
RAB11B
ZC3H18
FADS2
TOP2B
NKX2-4
HP1BP3
TRIM24
EIF2C1
FZD2
RMND5A
GMCL1
H2AFV
CRKL
PTMA
NR4A2
RANBP1
MCM7
KIF20A
PDCD4
WDR33
CELSR2
CDKN2D
HLTF
MXI1
MAML1
MEX3C
SLC9A3R1
EXOSC2
HSF2
NARF
KIF18B
MBOAT2
AOF2
C20orf103
PPP1R2
AARS2
RPL7A
ARGLU1
CRKRS
NUDCD2
C17orf89
PCBP4
CDK2
AHSA1
TGIF2
PHF14
MLC1
CBY1
MLLT6
SCAND1
