# Supplementary material for: Community Structure Reveals Biologically Functional Modules in MEF2C Transcriptional Regulatory Network
Source: Front Physiol. 2016 May 24;7:184. doi: 10.3389/fphys.2016.00184 (PMC4878384; doi:10.3389/fphys.2016.00184)
Supplement: Supplementary Data Sheet 2 — Table files containing the statistically significant enriched processes in specific communities in the network. The processes are separated as is explained in the article: cell cycle, cell signaling, gene expression and metabolism. [file DataSheet2.ZIP › SupplementaryMaterial2/JUND.txt]

JUND
FOSB
FOSL1
JUN
FOSL2
ITGA5
BAG3
DAB2
SGK1
YBX1
TM9SF3
BTG1
ZYX
TNFSF14
MAPK6
RELB
VAPA
LOC91461
PLEC1
PCBP1
MAML2
ZNF281
BCL2A1
TNFAIP3
LPXN
FAM129B
CSF1R
SAP130
STX4
N4BP3
C21orf7
FAM83H
WDR26
LOC346887
KIAA1539
TIMP1
TLN1
MSR1
SEPT9
ATP2A2
GPNMB
CD68
ARHGEF2
YWHAZ
ARHGAP18
NF1
FAM83G
DFNB31
TRAF1
WDR45
ZC3H12D
ATF3
SLC45A3
SLAIN2
PHACTR2
ITGAX
C3AR1
CD300LB
MAFF
KIFC3
ITGAM
C18orf17
NDFIP2
RRAGD
RCAN1
PEA15
MIRN155
ZFR
NFKBIE
ANKRD28
RAP2B
SPINT1
PSAP
PPP1R15A
MALAT1
DNAJB5
DNAJB2
PCM1
TM7SF4
XIRP1
MMP9
FABP4
PTPN21
GTPBP1
LRRC33
CD109
ME1
PPARD
CYFIP1
PLAUR
POLDIP3
RAPGEF1
ABL2
KEAP1
STK38L
GBA
UBA6
PFDN5
LAT2
PLP2
MMP19
KLHL6
SCYL2
ASPHD1
ECM1
C14orf43
KCNN4
CHD9
GAS7
IRF2
SBNO2
AXL
IQGAP2
ATAD2B
UBTD1
ALS2
TM4SF19
SERTAD2
UNC84B
SLC1A4
GUCY1A2
CD63
CCND1
TACC2
KAL1
RALB
NT5E
CROCCL1
AGPAT9
SERP1
ERN1
FXYD5
IL1B
IPPK
SLMO2
ZSWIM4
TANK
RGL2
ALCAM
RAP1B
AFF4
RALGDS
PITPNA
NIPBL
NAT5
NAPA
PIP4K2A
HSPA5
STYXL1
PDZD11
PLEKHG4
TUBA8
DDI2
SLAMF7
SPHK1
PSMD14
WASF2
ABCB1
NAP1L1
TGFBR2
PDLIM7
MEA1
S100A11
WDR13
ACADVL
UCN2
ARHGAP10
IPO4
PCMT1
C3
PPARG
C5orf32
GEM
EVI2B
FDX1L
ZFAND5
IVNS1ABP
CDC2L6
TBL3
RNGTT
C16orf84
RASD2
IHPK1
LARS
PIAS4
INPP1
SASH1
MORF4L2
IRAK1
KPNA6
EFR3A
C1orf21
MAFB
TPSD1
KIAA0284
FAM82C
SLC10A3
MTSS1
BCL6
ATP9B
TNFRSF21
ARL4D
CD164
VGF
ARMCX3
CXCL16
PCDHGA11
PLK3
AHR
PRKACA
EZH1
ANXA2
IFI16
C9orf167
METTL7B
USP14
SERPINI1
TRIB1
UPP1
C11orf46
PLEKHO1
SYP
NSMAF
C19orf61
C1orf142
KIAA0513
TMEM86A
MAP7D1
GTF2A1
WDR37
HSPH1
MAF
ACTN4
CD44
RHBDF1
IRGQ
FSCN1
CDC42BPB
C14orf172
HEG1
LOC729047
C1orf212
SF3B5
USP42
RUSC2
CAMK1
DDX28
SEMA4C
PVRL2
DUSP10
MED18
SIDT2
LMO4
MAPKAPK5
GALNT11
VEGFA
RAB11FIP3
CALM2
ATP1B3
RAB11FIP4
HS3ST3A1
SPI1
ELL2
ATXN7L2
RBM25
TSPAN2
ETV3
VDR
SEL1L
PPP1CB
DYRK3
RIOK2
SERTAD1
MIDN
NAMPT
C12orf35
EZR
LMNA
CEPT1
