# Supplementary material for: Community Structure Reveals Biologically Functional Modules in MEF2C Transcriptional Regulatory Network
Source: Front Physiol. 2016 May 24;7:184. doi: 10.3389/fphys.2016.00184 (PMC4878384; doi:10.3389/fphys.2016.00184)
Supplement: Supplementary Data Sheet 2 — Table files containing the statistically significant enriched processes in specific communities in the network. The processes are separated as is explained in the article: cell cycle, cell signaling, gene expression and metabolism. [file DataSheet2.ZIP › SupplementaryMaterial2/KLF4.txt]

KLF4
KIAA1967
CTF8
HNRNPA0
KANK4
OPHN1
MAP3K7IP2
ZFYVE16
PER1
UBR2
ABCG1
ANPEP
NUP62
WDFY3
NCOA2
TOR1AIP1
SLC39A9
ABHD2
SRP19
TMEM11
CYP4V2
CDK5RAP3
KIAA1598
TIA1
RPL37A
CD97
DEDD
CHST2
FUCA1
BBS1
SLC35B4
RBM9
STRN4
DBX2
GLCE
KTN1
WDR78
SEZ6L2
NDUFS8
SPRYD3
MED17
MTHFSD
EEF1G
RAB22A
PPP1R11
NPW
KIAA0859
VIM
ERAL1
CHIT1
LOC643770
ECSIT
PGR
SLC7A7
INA
SLC12A8
SUCLG1
MYT1
CYP27A1
LAMA5
SEMA4B
LINS1
FAM40A
ADAMTS7
PCGF1
PAPSS1
ECHDC1
DENND2D
ITGA9
FYTTD1
MAP3K7
BHLHB3
TNPO2
FAM86D
TRRAP
ACSL5
SHC1
PDGFRA
PDGFC
ABCD1
APOC1
APOL1
ABLIM3
C1orf144
LTBP1
SLC9A1
KLHL25
TMEM106A
BMP1
COL4A2
PERLD1
ITGB5
