# Supplementary material for: Community Structure Reveals Biologically Functional Modules in MEF2C Transcriptional Regulatory Network
Source: Front Physiol. 2016 May 24;7:184. doi: 10.3389/fphys.2016.00184 (PMC4878384; doi:10.3389/fphys.2016.00184)
Supplement: Supplementary Data Sheet 2 — Table files containing the statistically significant enriched processes in specific communities in the network. The processes are separated as is explained in the article: cell cycle, cell signaling, gene expression and metabolism. [file DataSheet2.ZIP › SupplementaryMaterial2/MEF2D.txt]

MEF2D
MEF2C
MYO1E
BAT2
ADAMTS8
CXXC5
LIMS1
THSD7A
VPS13D
AFF3
COL27A1
RIN2
SH3BGRL
C5orf13
DMRTA2
TLE4
MAP2K1
IL6R
P2RY5
FBXO32
PIGV
AP1G2
KIAA0430
UBE2F
CORO1C
LGALS3BP
LOC729696
STAU2
MID1IP1
CCDC53
CTNND1
CP110
PKMYT1
CAP1
GLUL
AKAP8
PALLD
CNN2
SLC38A7
RFX5
RSU1
DPF3
EBF3
FLJ38717
GPA33
AFF1
BCL2
POLR2B
HDAC9
CYBB
ALDH1A2
NOMO2
SNTB1
SDC4
FOXN3
PCDHGA10
PCDHGA12
MYO15B
ARID2
CD36
JAG1
MED25
FKBP4
WDR1
THAP2
MB
HSPB1
COL11A2
TNFAIP8L2
GALM
RPL17
IRF3
CDK5
GDF15
CBX7
ZNF219
PGM1
AZIN1
MS4A7
SYTL3
STUB1
SERTAD3
SLC35C2
PNMA1
GPR133
SYT7
GPR65
NEDD9
RBL2
TMEM63A
MRAS
GSDMDC1
MR1
SNRPN
SNURF
GRINA
MAFA
ZBTB20
ADD2
PTGDS
PPP3CB
UBL7
MRPL9
TMEM120B
SLC20A1
EDEM2
IGFBP3
VAMP8
FER1L3
LOC100128191
ELMO2
KIAA1394
TXNDC13
GAL
CAMTA2
NR2F6
Tcag7.1238
MR1X
