# Supplementary material for: Community Structure Reveals Biologically Functional Modules in MEF2C Transcriptional Regulatory Network
Source: Front Physiol. 2016 May 24;7:184. doi: 10.3389/fphys.2016.00184 (PMC4878384; doi:10.3389/fphys.2016.00184)
Supplement: Supplementary Data Sheet 2 — Table files containing the statistically significant enriched processes in specific communities in the network. The processes are separated as is explained in the article: cell cycle, cell signaling, gene expression and metabolism. [file DataSheet2.ZIP › SupplementaryMaterial2/MYB.txt]

MYB
TKT
HNRNPA2B1
PCNT
CCDC18
NFE2L2
TTLL5
KIF22
TACC3
SPAG9
ARHGAP19
CCT4
BUB1
ANKRD13A
C21orf58
C2orf67
ACSL3
MDC1
HSPA4L
CAND1
HMGCR
TCTN2
CCNA1
TARDBP
FLJ90757
LYPLA1
DDX26B
WDR57
XPO4
HNRPLL
CEBPG
TMEM170
MSH6
SNX26
SETD8
SLC25A35
CHKA
AK2
C18orf10
ATRIP
FANCG
WDR62
GPSN2
CIT
C16orf63
KIAA1328
HMG20B
CCT3
CDCA8
CDC20
ILF2
SIAH1
IRF2BP1
PPM1G
FAM60A
POMT1
F13A1
IQWD1
PAPOLA
GPBP1
CXXC1
ACRBP
FUSIP1
GRSF1
TRIT1
RANBP9
TM7SF3
ARMC6
YWHAH
TMEM91
RUNX2
SIRT1
ZNF207
RRAS2
TTC5
CDH2
ATXN7
DERL1
RUNDC1
RTTN
DYNC1LI2
ST13
NOL14
C21orf59
ARID1B
EXOD1
RPL38
CHIC2
VDAC3
CUL4A
ARHGDIB
PHF7
SLPI
NT5C2
JARID1C
CDR2
GFPT1
WDR68
MAPRE1
COX7A2
C1orf59
ZMYM3
FAM36A
WIPI2
CALCOCO2
WDR54
C16orf80
GCLM
PRDX2
CCDC21
NCAPH
STXBP5
HNRNPH3
C6orf182
RBM39
NUDT4
SFRS14
NFYA
SCMH1
BUB1B
tcag7.1228
TRIM28
CENPT
SLBP
SUMO3
TCFL5
MARCH7
BRD8
SFRS1
RBMX
C13orf27
COPG2
PKNOX1
C5orf25
BCL2L12
ELA2
PRTN3
