# Supplementary material for: Community Structure Reveals Biologically Functional Modules in MEF2C Transcriptional Regulatory Network
Source: Front Physiol. 2016 May 24;7:184. doi: 10.3389/fphys.2016.00184 (PMC4878384; doi:10.3389/fphys.2016.00184)
Supplement: Supplementary Data Sheet 2 — Table files containing the statistically significant enriched processes in specific communities in the network. The processes are separated as is explained in the article: cell cycle, cell signaling, gene expression and metabolism. [file DataSheet2.ZIP › SupplementaryMaterial2/NFATC1.txt]

NFATC1
ERBB2IP
SLC11A1
MESDC1
OTUD5
ZMYM2
WWP1
FCGR3A
RND3
PCSK7
ZNF684
OGT
FUNDC2
EIF2S3
TMOD3
STRN
LCP2
TREM2
NRP1
MAP2K7
NCOA7
PLXDC2
CCDC58
ITPR1
NCAPD2
CARD6
RNF130
TRIP11
PAK2
HECTD2
TARS
MRPL45
LOC339524
CHST11
UTP6
HEXB
SLC29A3
CAMK2D
C1orf149
TRIM23
LACTB
NINJ1
GSN
FLJ11151
UNC5B
KIAA1467
EFNA2
