# Supplementary material for: Community Structure Reveals Biologically Functional Modules in MEF2C Transcriptional Regulatory Network
Source: Front Physiol. 2016 May 24;7:184. doi: 10.3389/fphys.2016.00184 (PMC4878384; doi:10.3389/fphys.2016.00184)
Supplement: Supplementary Data Sheet 2 — Table files containing the statistically significant enriched processes in specific communities in the network. The processes are separated as is explained in the article: cell cycle, cell signaling, gene expression and metabolism. [file DataSheet2.ZIP › SupplementaryMaterial2/NFKB1.txt]

NFKB1
REL
ARF6
GOLIM4
TGFB1
C1orf108
CPEB2
ZNF800
WEE1
MAN1A1
PSMD11
CSF1
SLC6A6
LRRC8C
FUBP3
UBA2
YWHAQ
EIF4E
CSNK1D
PLEKHG2
PRDM1
CDGAP
DDX6
HOMER1
AEBP2
HELZ
RGS1
PHLDA1
NPTX1
ARHGAP1
ZC3H12C
PANX1
ADCY3
SHISA5
MED13
KCTD9
MAP3K11
PPM1M
RC3H2
PTMS
TBC1D10C
RARG
SUPT5H
C6orf166
FLOT1
C14orf118
RASA4
CCDC57
RARA
KIAA1949
GNB1
ARIH1
SLAMF8
NLK
GLRX3
NRG1
CIP29
HR
VASH1
CHURC1
MAPKAP1
TRAM1
BZW1
PRKRIR
AXUD1
PINK1
TNRC6A
PPP2R2A
LOC100129406
RCOR3
CTTNBP2NL
NUAK1
E2F3
CASZ1
SLC30A7
NFKB2
ZW10
CD40
CLIC1
IER3
OSBPL9
LIF
C1orf106
METTL2B
STARD8
DUSP5
TRAF3
UBOX5
ZNF622
GBA2
CD83
LOC26010
IL4R
IFNGR2
NFKBID
MED14
NFKBIA
SEC14L2
ZBTB25
DCBLD2
CHST3
IGSF1
GPR56
BNIP1
EIF3A
FASTKD5
GRM7
TCF25
OCC-1
ARHGAP21
GRIPAP1
UACA
KIAA0368
PIP5K1A
HERC3
NOS1AP
