# Supplementary material for: Community Structure Reveals Biologically Functional Modules in MEF2C Transcriptional Regulatory Network
Source: Front Physiol. 2016 May 24;7:184. doi: 10.3389/fphys.2016.00184 (PMC4878384; doi:10.3389/fphys.2016.00184)
Supplement: Supplementary Data Sheet 2 — Table files containing the statistically significant enriched processes in specific communities in the network. The processes are separated as is explained in the article: cell cycle, cell signaling, gene expression and metabolism. [file DataSheet2.ZIP › SupplementaryMaterial2/NFYC.txt]

NFYC
DDIT3
HIST1H3F
LYST
BLM
SUV420H2
AURKB
HIST1H2AM
CPT1A
NRD1
UBE2T
CKAP5
KIF24
NAGA
ARFGAP2
STRA13
XRCC3
HIST1H3H
MKI67
HIST1H1B
ZNF669
LOC100132966
ZNF672
VRK1
FAM108B1
GNAI2
HIBADH
AGPAT5
DCUN1D4
PTTG1
HIST1H2AL
NET1
RBM15
BMP8B
ID1
C6orf223
RRM2
CNOT1
HDAC1
IDI1
ST8SIA6
ALKBH5
DARS2
RILPL2
HNRNPA1
NUMA1
KCNN2
SLC25A42
SMYD4
ZNF98
TMED2
C22orf39
ETFA
JMJD2A
LY75
TCERG1
CKB
TATDN2
ZNF256
SCUBE1
DHODH
SIX1
H2AFX
PSRC1
ORC6L
IGFBPL1
DCLRE1C
HIST1H3C
NPHP4
SPC25
FARP2
SMC3
KLF13
FDPS
ZNF695
ASF1B
CDC25A
HN1
KIAA0146
GMNN
RAD54L
PLAC8
RPA1
LONRF1
RBBP7
FANCA
CENPN
RACGAP1
CDC2
GLO1
RHPN1
E2F1
ESPL1
MIS12
CSE1L
ALDH6A1
PGK1
PAQR4
KIF11
ZWINT
GPR89B
PHF6
AGBL5
XBP1
SCLY
GLRX5
RECQL4
TK1
HIST2H2AC
LSS
CHKB
CBS
NFATC2IP
CDCA4
FAM105A
STARD7
SHCBP1
SNRPA1
MSH5
CCNB1
ARL6IP6
ALDH2
SLC2A1
MCM4
WHSC1
CKS2
TTF2
ANAPC5
PLOD2
NDUFB11
GPR89A
SLC25A10
TUBG1
FAM53C
TMPO
PMS1
QRICH1
RNASEH2A
ATAD3B
HIST1H2AG
NUPL2
HIST2H2BE
LOC100132774
C16orf33
ACAT1
ZNF326
ETFB
ATP5B
PDZD8
OPRS1
TOMM40
PCYT2
NDUFA6
PNPLA3
HIST1H2AI
STX5
PRICKLE4
LMAN1
CASP8AP2
CDC23
HIST1H2BC
DDX20
COTL1
EXOSC8
DEPDC1B
CXorf15
MRPL37
CABIN1
FAM122B
CABLES2
FBXO18
SOAT1
PASK
MED29
LANCL1
SNX20
FAM98C
GCAT
MRPS18C
ILKAP
PPWD1
CKAP2
PRPF40A
ZNF91
C4orf21
PCK2
NKX3-2
GTF2IRD1
GINS1
GART
NOL5A
SHARPIN
PPP3CA
HIST1H3A
DPY19L3
CDCA2
SEC22C
TROAP
MVD
CCDC85B
FAM33A
TSPYL1
ZNF492
ZNF433
PIGS
TXNDC16
ARRDC3
MLH1
NICN1
RBM42
C19orf54
NSDHL
MAPK7
ME2
OGG1
HSPA14
CD46
HLA-DRB1
DIDO1
GHITM
IK
L2HGDH
IL1RAP
WBSCR22
SACM1L
STK17B
ERICH1
PSMD10
HOMEZ
C2orf42
ZNF700
TARS2
ALG11
HIP1
HIST1H1D
EP400NL
ZNF708
HEXIM1
TTK
MCCC1
PDE7B
LOC730101
NGDN
FCGR2A
CCNF
ZNF687
LRIG1
XPO1
RPSA
BTD
C20orf24
SEPHS2
E2F2
BZW2
ABCA7
CENPA
NONO
SERF2
VBP1
TSPAN4
RCCD1
PDE4B
CREG1
ADD1
IWS1
LOC730087
PLK1
PDIA3
MBD3
SLC25A19
MVK
PDCD6
QPCTL
PTGER4
SLC26A6
HIST1H3G
ENO1
CD74
FKBP5
C14orf147
HSD17B12
OAT
DHCR7
INTS4
CCNYL1
NPAT
NUBP2
EIF1
GINS2
ZNF93
ALG12
SLC25A33
KIF18A
RTN4IP1
ALDH3A2
GPX4
HYLS1
CCDC134
ZNF678
SLC25A30
RPUSD1
CNBP
ARL6IP1
DHCR24
PPP2R5D
HIST1H3B
FAM55C
HJURP
MZF1
