# Supplementary material for: Community Structure Reveals Biologically Functional Modules in MEF2C Transcriptional Regulatory Network
Source: Front Physiol. 2016 May 24;7:184. doi: 10.3389/fphys.2016.00184 (PMC4878384; doi:10.3389/fphys.2016.00184)
Supplement: Supplementary Data Sheet 2 — Table files containing the statistically significant enriched processes in specific communities in the network. The processes are separated as is explained in the article: cell cycle, cell signaling, gene expression and metabolism. [file DataSheet2.ZIP › SupplementaryMaterial2/POU2F2.txt]

POU2F2
MXD4
FASN
BANP
OAZ2
ALOX5AP
FKBP15
ARRB2
PCDH7
LPL
GRN
SLC7A8
AKT2
CSRP1
ACPP
LRRC52
CD22
GNA12
ESRRA
KCNQ3
CHM
CCDC107
NOTCH2
SLC1A3
LIX1L
ATP6V1C2
LPPR2
PRDX5
H2AFJ
ZNF524
LHFPL2
DHX16
RAB4B
OTUD1
CNNM4
SLC39A10
LYN
REXO1
PLOD3
LIPG
MLXIPL
C19orf6
FA2H
