# Supplementary material for: Community Structure Reveals Biologically Functional Modules in MEF2C Transcriptional Regulatory Network
Source: Front Physiol. 2016 May 24;7:184. doi: 10.3389/fphys.2016.00184 (PMC4878384; doi:10.3389/fphys.2016.00184)
Supplement: Supplementary Data Sheet 2 — Table files containing the statistically significant enriched processes in specific communities in the network. The processes are separated as is explained in the article: cell cycle, cell signaling, gene expression and metabolism. [file DataSheet2.ZIP › SupplementaryMaterial2/POU6F1.txt]

POU6F1
PABPC1
CUGBP2
RB1
CD53
ADAM10
DUSP4
PCSK5
CDH23
SDC2
CD84
TMEM192
SUCNR1
CHODL
PTGS1
DDX5
APOOL
ZCCHC7
BCL11B
IFRD2
PNPLA6
GSK3A
VAT1
CTDSPL2
POLR3D
C14orf119
RHOBTB3
TSC22D1
