# Supplementary material for: Community Structure Reveals Biologically Functional Modules in MEF2C Transcriptional Regulatory Network
Source: Front Physiol. 2016 May 24;7:184. doi: 10.3389/fphys.2016.00184 (PMC4878384; doi:10.3389/fphys.2016.00184)
Supplement: Supplementary Data Sheet 2 — Table files containing the statistically significant enriched processes in specific communities in the network. The processes are separated as is explained in the article: cell cycle, cell signaling, gene expression and metabolism. [file DataSheet2.ZIP › SupplementaryMaterial2/RFX1.txt]

RFX1
ZNF76
ZNRF1
UBE2L6
SPNS1
TDO2
SLC25A46
FLJ20464
DALRD3
ATXN2
MMP2
FLJ21438
TBC1D25
EHD1
SMAP2
ALDOA
POLRMT
TMEM180
TUBA1A
GALNS
USP21
TOR3A
ACVR1B
TOX2
RPL39
TUSC2
CCDC37
ARF3
PICK1
TMED5
ANGEL1
LOC339123
TSPYL4
SPOCK1
TRAF3IP1
MYH14
TOR2A
STAT6
SC4MOL
SGTA
AP2A1
MUL1
ABCB8
RABL5
DNAJC16
SEC61A2
LOC116412
UBXD5
NCKAP1L
BAD
CSTF2T
PPP2R4
TEX264
GPR107
PCF11
SEC13
CLUAP1
