# Supplementary material for: Community Structure Reveals Biologically Functional Modules in MEF2C Transcriptional Regulatory Network
Source: Front Physiol. 2016 May 24;7:184. doi: 10.3389/fphys.2016.00184 (PMC4878384; doi:10.3389/fphys.2016.00184)
Supplement: Supplementary Data Sheet 2 — Table files containing the statistically significant enriched processes in specific communities in the network. The processes are separated as is explained in the article: cell cycle, cell signaling, gene expression and metabolism. [file DataSheet2.ZIP › SupplementaryMaterial2/RREB1.txt]

RREB1
NSD1
SIN3A
G3BP1
ZFP91-CNTF
ZFP91
ZBTB10
LOC645106
WDR51A
EIF5A
CBX2
JMJD1B
PPP4R2
PIM2
LIN7A
CCHCR1
UBTF
PELP1
TBCC
NEDD4L
PKP4
HMGCS1
ABTB2
WHSC1L1
TLK2
FAM20B
RBM10
ANP32E
TRHDE
BRIP1
FLJ38973
RBM4B
SH2B1
TIMP3
MATR3
SQLE
FGFR1OP
PRKCB1
PHF13
DIAPH1
CDAN1
RAB6IP1
LACE1
CAT
RNF5
LOC100129721
CLPX
ATP2A3
KIAA1468
SPOP
LOC100130557
UTP18
MYEF2
P15RS
DACH1
TNF
PYCR2
SKIL
OSM
ADRB1
SF1
IFT122
BICC1
YTHDF3
MLLT10
ACTL6A
MBD4
ZFAND2B
LOC643749
USP9X
FN3KRP
CEP57
CYB5A
ZKSCAN5
C20orf74
OTX1
SEMA4A
PJA2
MEMO1
CNOT6L
ACP1
DERL2
PSME2
PIGN
KPNB1
KCMF1
DLAT
HOMER3
CTBP2
AP3S1
C14orf124
ZCCHC3
OSR2
C4orf32
PPP1CC
SMARCA5
IGF2BP2
RBL1
C10orf91
ADSSL1
RFX3
AOAH
GADD45A
SIGIRR
ZSCAN22
C4orf30
RPL5
MTMR3
CHST10
CHD3
RP6-213H19.1
TRAP1
LASS2
MICAL1
BRE
RNF19B
CLN6
