# Supplementary material for: Community Structure Reveals Biologically Functional Modules in MEF2C Transcriptional Regulatory Network
Source: Front Physiol. 2016 May 24;7:184. doi: 10.3389/fphys.2016.00184 (PMC4878384; doi:10.3389/fphys.2016.00184)
Supplement: Supplementary Data Sheet 2 — Table files containing the statistically significant enriched processes in specific communities in the network. The processes are separated as is explained in the article: cell cycle, cell signaling, gene expression and metabolism. [file DataSheet2.ZIP › SupplementaryMaterial2/RUNX1.txt]

RUNX1
TPM3
TCEB1
LCP1
CALCOCO1
BAZ1B
IL7R
ITGA6
ZNF385A
GDI1
TLR1
SLC31A2
PSCDBP
MMP14
tcag7.1177
VASP
NDUFA2
RPL15
ACTR1A
ATP6V0B
C12orf5
SRFBP1
C12orf30
SDCCAG1
PDSS2
LAMP2
AUP1
RAB1A
HBEGF
BRI3
ZNF146
TEX261
CHI3L1
LSM10
CDKN1A
COQ4
C5AR1
C13orf15
PRR16
