# Supplementary material for: Community Structure Reveals Biologically Functional Modules in MEF2C Transcriptional Regulatory Network
Source: Front Physiol. 2016 May 24;7:184. doi: 10.3389/fphys.2016.00184 (PMC4878384; doi:10.3389/fphys.2016.00184)
Supplement: Supplementary Data Sheet 2 — Table files containing the statistically significant enriched processes in specific communities in the network. The processes are separated as is explained in the article: cell cycle, cell signaling, gene expression and metabolism. [file DataSheet2.ZIP › SupplementaryMaterial2/SMAD6.txt]

SMAD6
CAPRIN1
MTDH
CREB1
YIPF3
HAVCR2
CDK6
H3F3A
CD52
RFTN1
PDE1B
USP39
GGA3
DUSP6
USP19
LOC100132532
CHST13
SLC38A5
FAM126B
DUSP7
SIL1
SWAP70
EXOSC7
LEPROTL1
P117
SMAD3
FAM98A
TMEM77
CXorf39
ST14
SPOCD1
NRBP2
ELL
FLJ33790
AKR1A1
CRLF1
MYO1F
KCNC3
VAV3
ASPH
ACTR3
MAP2K2
