# Supplementary material for: Community Structure Reveals Biologically Functional Modules in MEF2C Transcriptional Regulatory Network
Source: Front Physiol. 2016 May 24;7:184. doi: 10.3389/fphys.2016.00184 (PMC4878384; doi:10.3389/fphys.2016.00184)
Supplement: Supplementary Data Sheet 2 — Table files containing the statistically significant enriched processes in specific communities in the network. The processes are separated as is explained in the article: cell cycle, cell signaling, gene expression and metabolism. [file DataSheet2.ZIP › SupplementaryMaterial2/SREBF1.txt]

SREBF1
USP36
ZNF318
GNB2
ZBTB7B
MAP2K1IP1
ATP6V0E1
HPS1
IGF2R
WDR82
MGC16385
PIP4K2C
ATP6V0D1
GNPDA1
PDLIM2
AGTRAP
SPG21
USF2
ATL3
TMC6
SLC35A5
FAM134A
GIPC1
STAG2
STK40
RCBTB1
ZNF322A
HPS5
HDAC5
RNASEK
CCDC132
TMEM126B
CUEDC2
BMP2K
FLJ45248
NAGPA
NUAK2
MFSD5
PRDX6
PEPD
LMTK2
UBE4B
UTP20
SNAP29
KIAA1737
CFL2
VPS11
VPS18
GALC
C11orf59
ACTN1
DHPS
DPP7
UBE2Q1
NAGK
FYB
SLC12A6
MCART1
FNIP2
TOLLIP
FLJ11286
HEXA
RELN
RAP1GDS1
ATP6V1H
MAP1LC3B
PNPO
PPT1
CSTB
CTSA
TPP1
LAMP1
MCOLN1
GNS
P76
CLCN7
PSEN2
CTSD
