# Supplementary material for: Community Structure Reveals Biologically Functional Modules in MEF2C Transcriptional Regulatory Network
Source: Front Physiol. 2016 May 24;7:184. doi: 10.3389/fphys.2016.00184 (PMC4878384; doi:10.3389/fphys.2016.00184)
Supplement: Supplementary Data Sheet 2 — Table files containing the statistically significant enriched processes in specific communities in the network. The processes are separated as is explained in the article: cell cycle, cell signaling, gene expression and metabolism. [file DataSheet2.ZIP › SupplementaryMaterial2/SRF.txt]

SRF
CTDSP1
PHF8
EHMT2
ZNF644
DUSP2
NR4A1
EGR4
C9orf19
MCL1
TMEM123
TGFB1I1
MAPKAPK2
MYL9
ZNF548
FHL2
SERPINE1
