# Supplementary material for: Community Structure Reveals Biologically Functional Modules in MEF2C Transcriptional Regulatory Network
Source: Front Physiol. 2016 May 24;7:184. doi: 10.3389/fphys.2016.00184 (PMC4878384; doi:10.3389/fphys.2016.00184)
Supplement: Supplementary Data Sheet 2 — Table files containing the statistically significant enriched processes in specific communities in the network. The processes are separated as is explained in the article: cell cycle, cell signaling, gene expression and metabolism. [file DataSheet2.ZIP › SupplementaryMaterial2/TCF4.txt]

TCF4
SPRY2
TSHZ1
ATP1A1
TRIP12
SDF4
LIMK1
HPS3
RTN4
FMNL1
PCDHGC3
SLC30A1
RRP1
HNRNPH2
UBXD7
SPRED2
PIK3C3
FAM130A1
TCF12
