# Supplementary material for: Community Structure Reveals Biologically Functional Modules in MEF2C Transcriptional Regulatory Network
Source: Front Physiol. 2016 May 24;7:184. doi: 10.3389/fphys.2016.00184 (PMC4878384; doi:10.3389/fphys.2016.00184)
Supplement: Supplementary Data Sheet 2 — Table files containing the statistically significant enriched processes in specific communities in the network. The processes are separated as is explained in the article: cell cycle, cell signaling, gene expression and metabolism. [file DataSheet2.ZIP › SupplementaryMaterial2/TFAP4.txt]

TFAP4
HNRNPUL2
C16orf53
CTCF
DOK3
TNFAIP8
BRD2
DUSP3
ERGIC1
PTPRE
TRPM4
GPC4
TSPAN12
PAG1
NCLN
TRPC4AP
MYOZ1
CNIH3
KCNH4
SCPEP1
FAM26B
CLCN6
C2
SLC36A1
ATP6V1G1
MTUS1
PACS1
MAN1C1
PC
RAB5B
POLR3C
RNF11
POFUT1
GPR68
CHPF
IFITM3
DOCK11
MYH9
MAN2C1
EPB49
TMEM2
HAND2
RHBDD2
CPNE8
CCDC22
LRIG2
SLC20A2
YIPF6
FAM65A
MVP
LOH11CR2A
C20orf177
DLGAP4
DNAJC14
GANAB
TMEM179B
S100A16
BTBD14B
TRPM2
CDK8
CLPTM1
HK1
CNKSR3
LSM14A
SH3BGRL3
TFPT
SPNS2
PNKD
