# Supplementary material for: Community Structure Reveals Biologically Functional Modules in MEF2C Transcriptional Regulatory Network
Source: Front Physiol. 2016 May 24;7:184. doi: 10.3389/fphys.2016.00184 (PMC4878384; doi:10.3389/fphys.2016.00184)
Supplement: Supplementary Data Sheet 2 — Table files containing the statistically significant enriched processes in specific communities in the network. The processes are separated as is explained in the article: cell cycle, cell signaling, gene expression and metabolism. [file DataSheet2.ZIP › SupplementaryMaterial2/TFCP2.txt]

TFCP2
CCDC109A
WAPAL
UCK2
ODC1
RCOR1
HMGN1
ORC4L
TSC22D2
YDJC
NUDT3
G3BP2
ANP32A
DUSP9
PTP4A2
RP5-1022P6.2
ARFGEF1
ADAMTS2
ELF4
RIF1
NDEL1
LAPTM4B
EPC1
SETD3
PPP2CA
ZCCHC17
CDKN3
RBM16
TNKS2
LRCH3
LSM12
MTF1
DSC2
CAMTA1
PERP
MKL1
CAMK1D
EXOSC10
UGDH
TAOK1
THOC6
CGGBP1
SNF1LK2
LATS2
DTNA
ZBTB11
DYNLL1
UBE2Z
PGGT1B
SLC43A2
SPIN1
NT5C3
MUTED
TXNDC5
RIOK3
ANKRD10
JARID1B
SETDB2
SSR3
NCAPG2
KPNA1
ZNF646
SFRS6
GNA14
PIF1
