# Supplementary material for: Community Structure Reveals Biologically Functional Modules in MEF2C Transcriptional Regulatory Network
Source: Front Physiol. 2016 May 24;7:184. doi: 10.3389/fphys.2016.00184 (PMC4878384; doi:10.3389/fphys.2016.00184)
Supplement: Supplementary Data Sheet 2 — Table files containing the statistically significant enriched processes in specific communities in the network. The processes are separated as is explained in the article: cell cycle, cell signaling, gene expression and metabolism. [file DataSheet2.ZIP › SupplementaryMaterial2/TFDP1.txt]

TFDP1
LOC90379
UBR5
ACACA
MSX2
AMIGO3
HNRNPAB
TULP3
SHKBP1
ZMYND19
RCN2
RPL14
MAN2A1
MCM10
TMEM50B
OLA1
FAM80A
STK11
ARHGAP26
KIAA1841
ZFAND2A
C16orf75
TBC1D10A
TCF19
MYLIP
TBX18
PDIA6
UBE2S
MLF1IP
HIST1H2BK
CITED4
CLSPN
SMAD2
IER5
FADS1
SLC25A1
NUCB2
PPIA
AZI1
LOC201725
CALM3
NUP93
LRRC45
SETD1A
SPC24
HIST1H2AH
LUC7L2
PPP2R5A
XRCC6
TMEM201
UBTD2
RAB40C
MAX
EPS15
EPAS1
PUF60
BDP1
MAPK3
SLK
EHBP1L1
C2orf24
AGPS
NBPF3
AGTPBP1
C19orf29
EIF2S2
PRAGMIN
USP1
PRDX3
GPATCH8
HNRNPK
MGC12966
SLC9A6
PA2G4
PELI3
ACAT2
PELI2
VDAC2
ADRBK1
C20orf72
CDK5R1
CEP72
SMARCB1
RALY
RAD51
AK3L1
SMC2
BRD3
B4GALT2
HDAC6
PAXIP1
DUT
IRF2BP2
CERCAM
BNIP3
PRKAR2A
CLK2
APAF1
RAG1AP1
COPS8
C13orf23
NDUFA10
WHDC1L1
SNAPC3
C14orf94
GAPVD1
WSB1
C21orf45
RAB10
MAGI3
BCR
PRPF8
SCAF1
NUP133
BAP1
SEH1L
RNF126
RQCD1
ZNRF3
PRKAA1
ANKS6
IPMK
KCNK6
PDIA5
CENTA1
PDK1
MYO10
TBC1D2B
ODF2
CNTLN
SIVA1
C19orf2
TSPAN5
PREX1
BRI3BP
LIG1
IGF1R
ZNF503
ALDH1L2
