# Supplementary material for: Community Structure Reveals Biologically Functional Modules in MEF2C Transcriptional Regulatory Network
Source: Front Physiol. 2016 May 24;7:184. doi: 10.3389/fphys.2016.00184 (PMC4878384; doi:10.3389/fphys.2016.00184)
Supplement: Supplementary Data Sheet 2 — Table files containing the statistically significant enriched processes in specific communities in the network. The processes are separated as is explained in the article: cell cycle, cell signaling, gene expression and metabolism. [file DataSheet2.ZIP › SupplementaryMaterial2/YY1.txt]

YY1
MCM5
FPGS
NCL
PABPN1
XAB2
FAM83D
LOC283871
C20orf11
PAK4
DCXR
CS
ST3GAL3
HOXA9
FASTK
XPO6
SSR4
GTPBP3
RANGRF
MCM3
HINT2
TOP2A
PTPRA
C15orf42
RRBP1
RNF40
NUP88
MRPL18
PHGDH
CNOT6
CYB5B
HIST1H3I
TSPAN3
CCNG1
PROSC
SNRPF
ERCC2
CCDC115
IPO9
GBAS
CDK5RAP2
NAPRT1
UBE2G1
EWSR1
FEZ2
LOC145853
SGSM2
ATPAF1
AJAP1
LIMD1
PCTK1
MRPS34
BTBD7
PIP4K2B
KPNA3
NDUFS7
C9orf5
MESDC2
PFKFB4
FXC1
EEFSEC
ZDHHC3
PNPT1
CENPO
IMPDH1
PANK4
C15orf23
C14orf104
HBS1L
UHRF1BP1L
SAV1
ASPSCR1
CNOT7
SNX13
BRP44L
DYNLRB1
PXMP4
C15orf29
SV2A
PRMT7
ATPIF1
HARBI1
POLR2D
COQ5
KRAS
NUS1
UBE2J2
CTNNAL1
TALDO1
ADSL
TUFM
PARP14
OXR1
MYST1
KIAA1383
SUCLG2
C20orf116
RUFY1
TMEM116
MRPL11
MGEA5
TBC1D14
FARSB
ARPC2
ZC3H11A
RNPEP
PKD2
KPTN
ATRN
PEX3
APIP
dJ222E13.2
HEATR2
MAD2L1
GGH
TAF6
ADI1
PSMA2
GORASP1
CCS
PXMP2
POLQ
IER3IP1
PSCD3
ALDH16A1
SLC35A1
FBXO3
CROP
C1orf69
ARL6IP2
GNB5
PIAS1
RPS15
DCI
MTMR10
CLYBL
RPL18
C10orf119
IDH2
METTL10
ZMYM4
SAFB2
BRWD1
PARP2
ACADS
POLE
TPI1
ERP29
CDT1
THOC3
BIN2
TUBGCP3
LOC790955
PAICS
PCNX
SYNGR1
CRABP1
LASS1
FBXL11
ECH1
ANP32B
SPIN4
