# Supplementary material for: Community Structure Reveals Biologically Functional Modules in MEF2C Transcriptional Regulatory Network
Source: Front Physiol. 2016 May 24;7:184. doi: 10.3389/fphys.2016.00184 (PMC4878384; doi:10.3389/fphys.2016.00184)
Supplement: Supplementary Data Sheet 2 — Table files containing the statistically significant enriched processes in specific communities in the network. The processes are separated as is explained in the article: cell cycle, cell signaling, gene expression and metabolism. [file DataSheet2.ZIP › SupplementaryMaterial2/ZEB1.txt]

ZEB1
APPL1
CAMKK2
CRYZL1
FRY
UBL3
SEC23B
PCIF1
RP3-402G11.5
C9orf78
C14orf1
LMO2
ZNF784
MAEA
SLC25A3
FLJ20674
UBE2D3
RFWD3
PYCRL
PCYOX1L
IQCB1
HSP90B1
PILRB
PPP1R12B
ESCO1
EIF4H
ANAPC10
CBFA2T3
OSBPL2
CDC42
ICMT
PPP5C
SDCCAG3
CTSG
SP3
CTA-126B4.3
FRAT2
MYCBP2
PDE4DIP
PXK
ANKRD58
RASSF1
ATP11B
NDOR1
BRCC3
DNAJB12
XYLT2
MINK1
VAMP2
GRIK3
JOSD1
WWP2
DOCK2
APOL2
MCTP1
DBI
PALM2
DAK
UPF2
DNMT3B
CSK
NAT11
CCDC88B
LYPLAL1
NCSTN
PIK3AP1
JMJD2C
STXBP2
TBC1D9B
IPO8
MOV10
GYPC
ICA1
ACO2
FAM54B
CDCA7L
SERPINE2
NCK2
ILK
SEP9
FBXW5
TMED4
NPDC1
INSR
DENND4B
PMS2L1
PGM2
KIAA0776
TANC1
MAGED2
SPTBN1
ACOT7
HSP90AB1
C15orf17
FNDC3A
TMEM110
ARMC8
PLB1
DEAF1
USP53
LBR
PRMT1
ATG2A
NCOR1
PIK3CG
KIFC2
MRPL12
PLEKHJ1
MAST3
PALM2-AKAP2
PAK1
MDH2
UNC119
LTBP4
RER1
MRPS30
LRP5
PHB
ATRX
EBAG9
CC2D1B
PRKCD
TMEM141
COG5
PRR4
UNC13D
PRH1
KIAA0090
MLLT4
NKTR
LYSMD2
EIF2B4
WDR74
SDHD
B3GALNT2
ARID4A
PHF20
BACH1
LIMK2
MKNK1
WDSUB1
LLGL2
COMMD9
IPO5
SHMT2
KLHL12
EPB41
ZDHHC14
GRHPR
LTBP3
GALNT6
PLXNB3
EAF2
OSGIN2
