# Supplementary material for: Community Structure Reveals Biologically Functional Modules in MEF2C Transcriptional Regulatory Network
Source: Front Physiol. 2016 May 24;7:184. doi: 10.3389/fphys.2016.00184 (PMC4878384; doi:10.3389/fphys.2016.00184)
Supplement: Supplementary Data Sheet 2 — Table files containing the statistically significant enriched processes in specific communities in the network. The processes are separated as is explained in the article: cell cycle, cell signaling, gene expression and metabolism. [file DataSheet2.ZIP › SupplementaryMaterial2/ZHX2.txt]

ZHX2
ZEB2
S100PBP
YARS
HDAC4
DNAJB1
FRYL
TNPO1
JMJD1A
TUBB2C
GRAMD3
ADAR
MYST2
KIAA0152
POGZ
TMEM45A
ATF7IP
UBE2E1
LOC729082
HNRNPH1
RNF169
PTCD3
CDCA3
NUP43
HLX
WDR6
USP47
FCGRT
MCM6
PMF1
PTCH1
RPL35A
KIAA0913
CHAF1B
UBB
FLJ78302
CCDC69
P2RX1
TMEM62
HAL
NOSIP
DHRS9
LOC100137047-PLA2G4B
ANKRD27
MYC
MRPL48
TXNDC12
