# Supplementary material for: Community Structure Reveals Biologically Functional Modules in MEF2C Transcriptional Regulatory Network
Source: Front Physiol. 2016 May 24;7:184. doi: 10.3389/fphys.2016.00184 (PMC4878384; doi:10.3389/fphys.2016.00184)
Supplement: Supplementary Data Sheet 2 — Table files containing the statistically significant enriched processes in specific communities in the network. The processes are separated as is explained in the article: cell cycle, cell signaling, gene expression and metabolism. [file DataSheet2.ZIP › SupplementaryMaterial2/ZIC2.txt]

ZIC2
PDGFA
POLR1D
IER5L
KCNQ4
EVI5L
ELOVL1
TPM2
ASNA1
TLE3
PANK3
PPP1R9B
METRNL
PCSK6
SDHC
SORL1
SLC11A2
GPR108
MAN2B1
GATA2
TSP50
ZBTB39
ATE1
DDEF2
SIN3B
SGMS1
C14orf100
ZNF397OS
PHCA
NRGN
TMEM164
UST
MFI2
GABARAP
SLC9A7
ADAM9
